# Supplementary material for: On eight species of jumping spiders from Xishuangbanna, Yunnan, China (Araneae, Salticidae)
Source: Zookeys. 2020 Feb 5;909:25–57. doi: 10.3897/zookeys.909.47137 (PMC7015953; doi:10.3897/zookeys.909.47137)
Supplement: XML Treatment for Dexippus pengi [file zookeys.909.47137-treatment4.xml]

<!DOCTYPE tp:taxon-treatment
  PUBLIC "-//TaxonX//DTD Taxonomic Treatment Publishing DTD v0 20100105//EN" "tax-treatment-NSO.dtd">
<tp:taxon-treatment xmlns:tp="http://www.plazi.org/taxpub"><tp:treatment-meta><kwd-group><label>Taxon classification</label><kwd><named-content xmlns:xlink="http://www.w3.org/1999/xlink" content-type="kingdom">Animalia</named-content></kwd><kwd><named-content xmlns:xlink="http://www.w3.org/1999/xlink" content-type="order">Araneae</named-content></kwd><kwd><named-content xmlns:xlink="http://www.w3.org/1999/xlink" content-type="family">Salticidae</named-content></kwd></kwd-group><mixed-citation publication-type="journal"><person-group><name><surname>Wang</surname><given-names>Cheng</given-names></name><name><surname>Li</surname><given-names>Shuqiang</given-names></name></person-group><article-title>On eight species of jumping spiders from Xishuangbanna, Yunnan, China (<tp:taxon-name><tp:taxon-name-part taxon-name-part-type="order">Araneae</tp:taxon-name-part></tp:taxon-name>, <tp:taxon-name><tp:taxon-name-part taxon-name-part-type="family">Salticidae</tp:taxon-name-part></tp:taxon-name>)</article-title><source>Zookeys</source><day>05</day><month>2</month><year>2020</year><volume>909</volume><fpage>25</fpage><lpage>57</lpage><pub-id pub-id-type="doi">10.3897/zookeys.909.47137</pub-id></mixed-citation></tp:treatment-meta><tp:nomenclature><tp:taxon-name><object-id xmlns:xlink="http://www.w3.org/1999/xlink" content-type="arpha" xlink:type="simple">130DD18D-6124-540F-A533-CAF2852DF69D</object-id>
              <tp:taxon-name-part taxon-name-part-type="genus" reg="Dexippus">Dexippus</tp:taxon-name-part>
              <tp:taxon-name-part taxon-name-part-type="species" reg="pengi">pengi</tp:taxon-name-part>
              <object-id xmlns:xlink="http://www.w3.org/1999/xlink" content-type="zoobank" xlink:type="simple">http://zoobank.org/06321D4E-4D79-4385-AC9A-0AFFA338983F</object-id>
            </tp:taxon-name><tp:taxon-status xmlns:xlink="http://www.w3.org/1999/xlink" xlink:type="simple">sp. nov.</tp:taxon-status><xref ref-type="fig" rid="F3">Figs 3</xref><xref ref-type="fig" rid="F4">, 4</xref><xref ref-type="fig" rid="F17">, 17C</xref><xref ref-type="fig" rid="F18">, 18C</xref><xref ref-type="fig" rid="F19">, 19C</xref></tp:nomenclature><tp:treatment-sec sec-type="type material" id="SECID0E4OAE"><title>Type material.</title><p><bold><italic>Holotype</italic></bold> ♂ (<named-content xmlns:xlink="http://www.w3.org/1999/xlink" content-type="dwc:institutional_code" xlink:type="simple">IZCAS</named-content> Ar 39771) CHINA: Yunnan: Xishuangbanna, Mengla County, Menglun Town, Menglun Nature Reserve, Mannanxing Village (<named-content xmlns:xlink="http://www.w3.org/1999/xlink" content-type="dwc:verbatimCoordinates" xlink:type="simple"><named-content content-type="geo-json" specific-use="{&#34;type&#34;:&#34;Point&#34;,&#34;coordinates&#34;:[101.285333,21.891500]}" id="NCID0EQPAE" xlink:type="simple">21°53.49'N, 101°17.12'E</named-content></named-content>, ca 560 m), 9.08.2018, C. Wang et al. leg. <bold><italic>Paratypes</italic></bold>: 2♂ 2♀ (<named-content xmlns:xlink="http://www.w3.org/1999/xlink" content-type="dwc:institutional_code" xlink:type="simple">IZCAS</named-content> Ar 39772–39775), same data as holotype; 2♀ (<named-content xmlns:xlink="http://www.w3.org/1999/xlink" content-type="dwc:institutional_code" xlink:type="simple">IZCAS</named-content> Ar 39776–39777), same locality, tropical rainforest (<named-content xmlns:xlink="http://www.w3.org/1999/xlink" content-type="dwc:verbatimCoordinates" xlink:type="simple"><named-content content-type="geo-json" specific-use="{&#34;type&#34;:&#34;Point&#34;,&#34;coordinates&#34;:[101.272667,21.922500]}" id="NCID0EFQAE" xlink:type="simple">21°55.35'N, 101°16.36'E</named-content></named-content>, ca 610 m), 7.08.2018, C. Wang et al. leg; 1♂ 1♀ (<named-content xmlns:xlink="http://www.w3.org/1999/xlink" content-type="dwc:institutional_code" xlink:type="simple">IZCAS</named-content> Ar 39778–39779), same locality, tropical rainforest (<named-content xmlns:xlink="http://www.w3.org/1999/xlink" content-type="dwc:verbatimCoordinates" xlink:type="simple"><named-content content-type="geo-json" specific-use="{&#34;type&#34;:&#34;Point&#34;,&#34;coordinates&#34;:[101.270667,21.917500]}" id="NCID0ESQAE" xlink:type="simple">21°55.05'N, 101°16.24'E</named-content></named-content>, ca 570 m), 26.07.2018, X.Q. Mi et al. leg; 1♂ (<named-content xmlns:xlink="http://www.w3.org/1999/xlink" content-type="dwc:institutional_code" xlink:type="simple">IZCAS</named-content> Ar 38780), Leprosy Village (<named-content xmlns:xlink="http://www.w3.org/1999/xlink" content-type="dwc:verbatimCoordinates" xlink:type="simple"><named-content content-type="geo-json" specific-use="{&#34;type&#34;:&#34;Point&#34;,&#34;coordinates&#34;:[101.288333,21.893167]}" id="NCID0E6QAE" xlink:type="simple">21°53.59'N, 101°17.30'E</named-content></named-content>, ca 550 m), 4.05.2019, Y.F. Tong et al. leg; 2♂ (<named-content xmlns:xlink="http://www.w3.org/1999/xlink" content-type="dwc:institutional_code" xlink:type="simple">IZCAS</named-content> Ar 39781–39782), same locality, Vine Garden (<named-content xmlns:xlink="http://www.w3.org/1999/xlink" content-type="dwc:verbatimCoordinates" xlink:type="simple"><named-content content-type="geo-json" specific-use="{&#34;type&#34;:&#34;Point&#34;,&#34;coordinates&#34;:[101.756833,21.930000]}" id="NCID0EMRAE" xlink:type="simple">21°55.80'N, 101°45.41'E</named-content></named-content>, ca 550 m), 2.08.2018, C. Wang et al. leg; 1♂ 3♀ (<named-content xmlns:xlink="http://www.w3.org/1999/xlink" content-type="dwc:institutional_code" xlink:type="simple">IZCAS</named-content> Ar 39783–39786), same locality, tropical rainforest (<named-content xmlns:xlink="http://www.w3.org/1999/xlink" content-type="dwc:verbatimCoordinates" xlink:type="simple"><named-content content-type="geo-json" specific-use="{&#34;type&#34;:&#34;Point&#34;,&#34;coordinates&#34;:[101.270167,21.920000]}" id="NCID0EZRAE" xlink:type="simple">21°55.20'N, 101°16.21'E</named-content></named-content>, ca 550 m), 30.04.2019, Y.F. Tong et al. leg.</p></tp:treatment-sec><tp:treatment-sec sec-type="etymology" id="SECID0E5RAE"><title>Etymology.</title><p>The specific name is a patronym in honor of Dr Xianjin Peng (Changsha, China), who has produced many important works on the taxonomy of Chinese jumping spiders.</p></tp:treatment-sec><tp:treatment-sec sec-type="diagnosis" id="SECID0EDSAE"><title>Diagnosis.</title><p><italic><tp:taxon-name><tp:taxon-name-part taxon-name-part-type="genus" reg="Dexippus">Dexippus</tp:taxon-name-part> <tp:taxon-name-part taxon-name-part-type="species" reg="pengi">pengi</tp:taxon-name-part></tp:taxon-name></italic> sp. nov. resembles <italic><tp:taxon-name><tp:taxon-name-part taxon-name-part-type="genus" reg="Dexippus">D.</tp:taxon-name-part> <tp:taxon-name-part taxon-name-part-type="species" reg="topali">topali</tp:taxon-name-part></tp:taxon-name></italic> Prószyński, 1992 from India by the shape of the copulatory organs and habitus but differs in the following: 1) palpal tibia is longer than wide (Fig. <xref ref-type="fig" rid="F3">3B–C</xref>), whereas it is wider than long in <italic><tp:taxon-name><tp:taxon-name-part taxon-name-part-type="genus" reg="Dexippus">D.</tp:taxon-name-part> <tp:taxon-name-part taxon-name-part-type="species" reg="topali">topali</tp:taxon-name-part></tp:taxon-name></italic> (<xref ref-type="bibr" rid="B14">Prószyński 1992</xref>, figs 12, 13); 2) the dorsal ramus of the <abbrev xmlns:xlink="http://www.w3.org/1999/xlink" xlink:title="retrolateral tibial apophysis" id="ABBRID0ESTAE" xlink:type="simple">RTA</abbrev> is thorn-like in retrolateral view (Fig. <xref ref-type="fig" rid="F3">3C</xref>), whereas it is not developed in <italic><tp:taxon-name><tp:taxon-name-part taxon-name-part-type="genus" reg="Dexippus">D.</tp:taxon-name-part> <tp:taxon-name-part taxon-name-part-type="species" reg="topali">topali</tp:taxon-name-part></tp:taxon-name></italic> (<xref ref-type="bibr" rid="B14">Prószyński 1992</xref>, fig. 13); 3) in the female, the copulatory openings are separated by a septum (Fig. <xref ref-type="fig" rid="F4">4A</xref>), whereas they are covered by a bell-shaped structure in <italic><tp:taxon-name><tp:taxon-name-part taxon-name-part-type="genus" reg="Dexippus">D.</tp:taxon-name-part> <tp:taxon-name-part taxon-name-part-type="species" reg="topali">topali</tp:taxon-name-part></tp:taxon-name></italic> (<xref ref-type="bibr" rid="B14">Prószyński 1992</xref>, fig. 14).</p><fig id="F3" position="float" orientation="portrait"><object-id xmlns:xlink="http://www.w3.org/1999/xlink" content-type="doi" xlink:type="simple">10.3897/zookeys.909.47137.figure3</object-id><object-id xmlns:xlink="http://www.w3.org/1999/xlink" content-type="arpha" xlink:type="simple">0DB49760-75E0-57DB-A3C2-CFD1736820D4</object-id><label>Figure 3.</label><caption><p>Male palp of <italic><tp:taxon-name><tp:taxon-name-part taxon-name-part-type="genus" reg="Dexippus">Dexippus</tp:taxon-name-part> <tp:taxon-name-part taxon-name-part-type="species" reg="pengi">pengi</tp:taxon-name-part></tp:taxon-name></italic> sp. nov., holotype. <bold>A</bold> prolateral <bold>B</bold> ventral <bold>C</bold> retrolateral. Scale bars: 0.1.</p></caption><graphic xmlns:xlink="http://www.w3.org/1999/xlink" xlink:href="zookeys-909-025-g003.jpg" position="float" orientation="portrait" xlink:type="simple" id="oo_377251.jpg"><uri content-type="original_file" xlink:type="simple">https://binary.pensoft.net/fig/377251</uri></graphic></fig></tp:treatment-sec><tp:treatment-sec sec-type="description" id="SECID0E1VAE"><title>Description.</title><p><bold><italic>Male</italic>.</bold> Total length 5.37. Carapace 2.76 long, 2.17 wide. Abdomen 2.41 long, 1.61 wide. Clypeus 0.09 high. Eye sizes and inter-distances: <abbrev xmlns:xlink="http://www.w3.org/1999/xlink" xlink:title="anterior median eye" id="ABBRID0EFWAE" xlink:type="simple">AME</abbrev> 0.57, <abbrev xmlns:xlink="http://www.w3.org/1999/xlink" xlink:title="anterior lateral eye" id="ABBRID0EJWAE" xlink:type="simple">ALE</abbrev> 0.37, <abbrev xmlns:xlink="http://www.w3.org/1999/xlink" xlink:title="posterior lateral eye" id="ABBRID0ENWAE" xlink:type="simple">PLE</abbrev> 0.35, <abbrev xmlns:xlink="http://www.w3.org/1999/xlink" xlink:title="anterior eye row width" id="ABBRID0ERWAE" xlink:type="simple">AERW</abbrev> 2.07, <abbrev xmlns:xlink="http://www.w3.org/1999/xlink" xlink:title="posterior eye row width" id="ABBRID0EVWAE" xlink:type="simple">PERW</abbrev> 2.07, <abbrev xmlns:xlink="http://www.w3.org/1999/xlink" xlink:title="eye field length" id="ABBRID0EZWAE" xlink:type="simple">EFL</abbrev> 1.30. Legs: I 5.10 (1.63, 2.05, 0.83, 0.59), II 4.62 (1.24, 2.01, 0.78, 0.59), III 5.25 (1.73, 1.88, 1.05, 0.59), IV 5.69 (1.90, 1.93, 1.27, 0.59). Carapace (Figs <xref ref-type="fig" rid="F4">4C–E</xref>, <xref ref-type="fig" rid="F17">17C</xref>) orange-brown, cephalic part darker, clothed with dense setae antero-bilaterally, thoracic part sloping abruptly, clothed with orange-brown and dark setae around eyes. Fovea longitudinal. Clypeus orange-brown to dark brown, covered with thin setae. Chelicerae (Fig. <xref ref-type="fig" rid="F18">18C</xref>) red-brown, with 1 retromarginal tooth and 2 promarginal teeth. Endites red-brown, inner tip pale. Labium dark brown, tip pale and covered with dark setae. Sternum yellow, covered with dark and grey-white setae. Legs red-brown, patella and tibia I with scopulae, legs III, IV paler. Spination of leg I: femur d0-1-5; patella p0-1-0; tibia d1-0-0, p1-1-0, r1-1-0, v2-2-2; metatarsus p0-0-1, v2-0-2. Abdomen (Fig. <xref ref-type="fig" rid="F4">4C–E</xref>) elongated oval, dorsum with 2 pairs of muscle depressions, irregular black-brown stripes, several chevrons postero-medially; venter pale brown, with dark spots. Palp (Fig. <xref ref-type="fig" rid="F3">3A–C</xref>): femur red-brown, about 3.3 times longer than wide, covered with dense setae; patella red-brown, slightly longer than wide; tibia distinctly longer than wide, <abbrev xmlns:xlink="http://www.w3.org/1999/xlink" xlink:title="retrolateral tibial apophysis" id="ABBRID0ERXAE" xlink:type="simple">RTA</abbrev> bifurcated with ventral ramus well-developed, tapering to a pointed tip, dorsal ramus thorn-like; cymbium flattened, covered with long setae; bulb almost round, with sperm duct extending along margin; embolus stout, originating near 10 o’clock position of bulb.</p><fig id="F4" position="float" orientation="portrait"><object-id xmlns:xlink="http://www.w3.org/1999/xlink" content-type="doi" xlink:type="simple">10.3897/zookeys.909.47137.figure4</object-id><object-id xmlns:xlink="http://www.w3.org/1999/xlink" content-type="arpha" xlink:type="simple">1E139A3C-E076-5D71-A1F8-8FED8C1A3D23</object-id><label>Figure 4.</label><caption><p><italic><tp:taxon-name><tp:taxon-name-part taxon-name-part-type="genus" reg="Dexippus">Dexippus</tp:taxon-name-part> <tp:taxon-name-part taxon-name-part-type="species" reg="pengi">pengi</tp:taxon-name-part></tp:taxon-name></italic> sp. nov., female paratype and male holotype. <bold>A</bold> epigyne, ventral <bold>B</bold> epigyne, dorsal <bold>C</bold> holotype habitus, dorsal <bold>D</bold> holotype habitus, lateral <bold>E</bold> holotype habitus, ventral <bold>F</bold> female paratype habitus, dorsal. Scale bars: 0.1 (<bold>A</bold>–<bold>B</bold>); 0.5 (<bold>C</bold>–<bold>F</bold>).</p></caption><graphic xmlns:xlink="http://www.w3.org/1999/xlink" xlink:href="zookeys-909-025-g004.jpg" position="float" orientation="portrait" xlink:type="simple" id="oo_377252.jpg"><uri content-type="original_file" xlink:type="simple">https://binary.pensoft.net/fig/377252</uri></graphic></fig><p><bold><italic>Female</italic>.</bold> Total length 4.77. Carapace 2.21 long, 1.75 wide. Abdomen 2.60 long, 1.87 wide. Clypeus 0.09 high. Eye sizes and inter-distances: <abbrev xmlns:xlink="http://www.w3.org/1999/xlink" xlink:title="anterior median eye" id="ABBRID0EIZAE" xlink:type="simple">AME</abbrev> 0.55, <abbrev xmlns:xlink="http://www.w3.org/1999/xlink" xlink:title="anterior lateral eye" id="ABBRID0EMZAE" xlink:type="simple">ALE</abbrev> 0.31, <abbrev xmlns:xlink="http://www.w3.org/1999/xlink" xlink:title="posterior lateral eye" id="ABBRID0EQZAE" xlink:type="simple">PLE</abbrev> 0.27, <abbrev xmlns:xlink="http://www.w3.org/1999/xlink" xlink:title="anterior eye row width" id="ABBRID0EUZAE" xlink:type="simple">AERW</abbrev> 1.69, <abbrev xmlns:xlink="http://www.w3.org/1999/xlink" xlink:title="posterior eye row width" id="ABBRID0EYZAE" xlink:type="simple">PERW</abbrev> 1.69, <abbrev xmlns:xlink="http://www.w3.org/1999/xlink" xlink:title="eye field length" id="ABBRID0E3ZAE" xlink:type="simple">EFL</abbrev> 1.06. Legs: I 3.78 (1.17, 1.56, 0.61, 0.44), II 3.76 (1.22, 1.49, 0.61, 0.44), III 4.60 (1.59, 1.54, 0.93, 0.54), IV 4.91 (1.59, 1.76, 1.02, 0.54). Habitus (Fig. <xref ref-type="fig" rid="F4">4F</xref>) similar to those of male except paler. Epigyne (Fig. <xref ref-type="fig" rid="F4">4A, B</xref>) wider than long, with pair of hoods near epigastral furrow; copulatory openings situated medially, separated by anchor-shaped septum; copulatory ducts relatively stout, ascending before extending almost transversely to connect with receptacles; receptacles divided into oval head and body.</p></tp:treatment-sec><tp:treatment-sec sec-type="distribution" id="SECID0EI1AE"><title>Distribution.</title><p>China (Yunnan).</p></tp:treatment-sec><tp:treatment-sec><!--Section generated to contain objects referenced in tp:taxon-treatment.--><fig id="F17" position="float" orientation="portrait"><object-id xmlns:xlink="http://www.w3.org/1999/xlink" content-type="doi" xlink:type="simple">10.3897/zookeys.909.47137.figure17</object-id><object-id xmlns:xlink="http://www.w3.org/1999/xlink" content-type="arpha" xlink:type="simple">7931544F-B658-5714-A984-BFF74AEA0F84</object-id><label>Figure 17.</label><caption><p>Frontal view of Carapace, <bold>A–F, H</bold> male holotype; <bold>G</bold> female. <bold>A</bold><italic><tp:taxon-name><tp:taxon-name-part taxon-name-part-type="genus" reg="Cytaea">Cytaea</tp:taxon-name-part> <tp:taxon-name-part taxon-name-part-type="species" reg="tongi">tongi</tp:taxon-name-part></tp:taxon-name></italic> sp. nov. <bold>B</bold><italic><tp:taxon-name><tp:taxon-name-part taxon-name-part-type="genus" reg="Euophrys">Euophrys</tp:taxon-name-part> <tp:taxon-name-part taxon-name-part-type="species" reg="subwanyan">subwanyan</tp:taxon-name-part></tp:taxon-name></italic> sp. nov. <bold>C</bold><italic><tp:taxon-name><tp:taxon-name-part taxon-name-part-type="genus" reg="Dexippus">Dexippus</tp:taxon-name-part> <tp:taxon-name-part taxon-name-part-type="species" reg="pengi">pengi</tp:taxon-name-part></tp:taxon-name></italic> sp. nov. <bold>D</bold><italic><tp:taxon-name><tp:taxon-name-part taxon-name-part-type="genus" reg="Gelotia">Gelotia</tp:taxon-name-part> <tp:taxon-name-part taxon-name-part-type="species" reg="liuae">liuae</tp:taxon-name-part></tp:taxon-name></italic> sp. nov. <bold>E</bold><italic><tp:taxon-name><tp:taxon-name-part taxon-name-part-type="genus" reg="Irura">Irura</tp:taxon-name-part> <tp:taxon-name-part taxon-name-part-type="species" reg="lvshilinensis">lvshilinensis</tp:taxon-name-part></tp:taxon-name></italic> sp. nov. <bold>F</bold><italic><tp:taxon-name><tp:taxon-name-part taxon-name-part-type="genus" reg="Rhene">Rhene</tp:taxon-name-part> <tp:taxon-name-part taxon-name-part-type="species" reg="menglunensis">menglunensis</tp:taxon-name-part></tp:taxon-name></italic> sp. nov. <bold>G</bold><italic><tp:taxon-name><tp:taxon-name-part taxon-name-part-type="genus" reg="Gelotia">Gelotia</tp:taxon-name-part> <tp:taxon-name-part taxon-name-part-type="species" reg="zhengi">zhengi</tp:taxon-name-part></tp:taxon-name></italic> Cao &amp; Li, 2016 <bold>H</bold><italic><tp:taxon-name><tp:taxon-name-part taxon-name-part-type="genus" reg="Siler">Siler</tp:taxon-name-part> <tp:taxon-name-part taxon-name-part-type="species" reg="zhangae">zhangae</tp:taxon-name-part></tp:taxon-name></italic> sp. nov. Scale bars: 0.3 (A–F, H); 0.5 G.</p></caption><graphic xmlns:xlink="http://www.w3.org/1999/xlink" xlink:href="zookeys-909-025-g017.jpg" position="float" orientation="portrait" xlink:type="simple" id="oo_377265.jpg"><uri content-type="original_file" xlink:type="simple">https://binary.pensoft.net/fig/377265</uri></graphic></fig><fig id="F18" position="float" orientation="portrait"><object-id xmlns:xlink="http://www.w3.org/1999/xlink" content-type="doi" xlink:type="simple">10.3897/zookeys.909.47137.figure18</object-id><object-id xmlns:xlink="http://www.w3.org/1999/xlink" content-type="arpha" xlink:type="simple">2D790CB1-AD10-5312-B80F-7D34A8810E49</object-id><label>Figure 18.</label><caption><p>Dorsal view of chelicerae, <bold>A</bold>–<bold>F</bold>, <bold>H</bold> male holotype; <bold>G</bold> female. <bold>A</bold><italic><tp:taxon-name><tp:taxon-name-part taxon-name-part-type="genus" reg="Cytaea">Cytaea</tp:taxon-name-part> <tp:taxon-name-part taxon-name-part-type="species" reg="tongi">tongi</tp:taxon-name-part></tp:taxon-name></italic> sp. nov. <bold>B</bold><italic><tp:taxon-name><tp:taxon-name-part taxon-name-part-type="genus" reg="Euophrys">Euophrys</tp:taxon-name-part> <tp:taxon-name-part taxon-name-part-type="species" reg="subwanyan">subwanyan</tp:taxon-name-part></tp:taxon-name></italic> sp. nov. <bold>C</bold><italic><tp:taxon-name><tp:taxon-name-part taxon-name-part-type="genus" reg="Dexippus">Dexippus</tp:taxon-name-part> <tp:taxon-name-part taxon-name-part-type="species" reg="pengi">pengi</tp:taxon-name-part></tp:taxon-name></italic> sp. nov. <bold>D</bold><italic><tp:taxon-name><tp:taxon-name-part taxon-name-part-type="genus" reg="Gelotia">Gelotia</tp:taxon-name-part> <tp:taxon-name-part taxon-name-part-type="species" reg="liuae">liuae</tp:taxon-name-part></tp:taxon-name></italic> sp. nov. <bold>E</bold><italic><tp:taxon-name><tp:taxon-name-part taxon-name-part-type="genus" reg="Irura">Irura</tp:taxon-name-part> <tp:taxon-name-part taxon-name-part-type="species" reg="lvshilinensis">lvshilinensis</tp:taxon-name-part></tp:taxon-name></italic> sp. nov. <bold>F</bold><italic><tp:taxon-name><tp:taxon-name-part taxon-name-part-type="genus" reg="Rhene">Rhene</tp:taxon-name-part> <tp:taxon-name-part taxon-name-part-type="species" reg="menglunensis">menglunensis</tp:taxon-name-part></tp:taxon-name></italic> sp. nov. <bold>G</bold><italic><tp:taxon-name><tp:taxon-name-part taxon-name-part-type="genus" reg="Gelotia">Gelotia</tp:taxon-name-part> <tp:taxon-name-part taxon-name-part-type="species" reg="zhengi">zhengi</tp:taxon-name-part></tp:taxon-name></italic> Cao &amp; Li, 2016 <bold>H</bold><italic><tp:taxon-name><tp:taxon-name-part taxon-name-part-type="genus" reg="Siler">Siler</tp:taxon-name-part> <tp:taxon-name-part taxon-name-part-type="species" reg="zhangae">zhangae</tp:taxon-name-part></tp:taxon-name></italic> sp. nov. Scale bars: 0.1.</p></caption><graphic xmlns:xlink="http://www.w3.org/1999/xlink" xlink:href="zookeys-909-025-g018.jpg" position="float" orientation="portrait" xlink:type="simple" id="oo_377266.jpg"><uri content-type="original_file" xlink:type="simple">https://binary.pensoft.net/fig/377266</uri></graphic></fig><fig id="F19" position="float" orientation="portrait"><object-id xmlns:xlink="http://www.w3.org/1999/xlink" content-type="doi" xlink:type="simple">10.3897/zookeys.909.47137.figure19</object-id><object-id xmlns:xlink="http://www.w3.org/1999/xlink" content-type="arpha" xlink:type="simple">0369F5C1-303E-5681-A3CD-2429A51C06C1</object-id><label>Figure 19.</label><caption><p>Prolateral view of right leg I, <bold>A</bold>–<bold>F</bold>, <bold>H</bold> male holotype; <bold>G</bold> female. <bold>A</bold><italic><tp:taxon-name><tp:taxon-name-part taxon-name-part-type="genus" reg="Cytaea">Cytaea</tp:taxon-name-part> <tp:taxon-name-part taxon-name-part-type="species" reg="tongi">tongi</tp:taxon-name-part></tp:taxon-name></italic> sp. nov. <bold>B</bold><italic><tp:taxon-name><tp:taxon-name-part taxon-name-part-type="genus" reg="Euophrys">Euophrys</tp:taxon-name-part> <tp:taxon-name-part taxon-name-part-type="species" reg="subwanyan">subwanyan</tp:taxon-name-part></tp:taxon-name></italic> sp. nov. <bold>C</bold><italic><tp:taxon-name><tp:taxon-name-part taxon-name-part-type="genus" reg="Dexippus">Dexippus</tp:taxon-name-part> <tp:taxon-name-part taxon-name-part-type="species" reg="pengi">pengi</tp:taxon-name-part></tp:taxon-name></italic> sp. nov. <bold>D</bold><italic><tp:taxon-name><tp:taxon-name-part taxon-name-part-type="genus" reg="Gelotia">Gelotia</tp:taxon-name-part> <tp:taxon-name-part taxon-name-part-type="species" reg="liuae">liuae</tp:taxon-name-part></tp:taxon-name></italic> sp. nov. <bold>E</bold><italic><tp:taxon-name><tp:taxon-name-part taxon-name-part-type="genus" reg="Irura">Irura</tp:taxon-name-part> <tp:taxon-name-part taxon-name-part-type="species" reg="lvshilinensis">lvshilinensis</tp:taxon-name-part></tp:taxon-name></italic> sp. nov. <bold>F</bold><italic><tp:taxon-name><tp:taxon-name-part taxon-name-part-type="genus" reg="Rhene">Rhene</tp:taxon-name-part> <tp:taxon-name-part taxon-name-part-type="species" reg="menglunensis">menglunensis</tp:taxon-name-part></tp:taxon-name></italic> sp. nov. <bold>G</bold><italic><tp:taxon-name><tp:taxon-name-part taxon-name-part-type="genus" reg="Gelotia">Gelotia</tp:taxon-name-part> <tp:taxon-name-part taxon-name-part-type="species" reg="zhengi">zhengi</tp:taxon-name-part></tp:taxon-name></italic> Cao &amp; Li, 2016 <bold>H</bold><italic><tp:taxon-name><tp:taxon-name-part taxon-name-part-type="genus" reg="Siler">Siler</tp:taxon-name-part> <tp:taxon-name-part taxon-name-part-type="species" reg="zhangae">zhangae</tp:taxon-name-part></tp:taxon-name></italic> sp. nov. Scale bars: 0.5.</p></caption><graphic xmlns:xlink="http://www.w3.org/1999/xlink" xlink:href="zookeys-909-025-g019.jpg" position="float" orientation="portrait" xlink:type="simple" id="oo_377267.jpg"><uri content-type="original_file" xlink:type="simple">https://binary.pensoft.net/fig/377267</uri></graphic></fig></tp:treatment-sec><ref-list><ref id="B14"><mixed-citation xmlns:xlink="http://www.w3.org/1999/xlink" xlink:type="simple"><person-group><name name-style="western"><surname>Prószyński</surname><given-names>J</given-names></name></person-group> (<year>1992</year>) <article-title><tp:taxon-name><tp:taxon-name-part taxon-name-part-type="family">Salticidae</tp:taxon-name-part></tp:taxon-name> (<tp:taxon-name><tp:taxon-name-part taxon-name-part-type="order">Araneae</tp:taxon-name-part></tp:taxon-name>) of India in the collection of the Hungarian National Natural History Museum in Budapest.</article-title><source>Annales Zoologici, Warszawa</source><volume>44</volume>: <fpage>165</fpage>–<lpage>277</lpage>.</mixed-citation></ref></ref-list></tp:taxon-treatment>
