# Supplementary material for: On eight species of jumping spiders from Xishuangbanna, Yunnan, China (Araneae, Salticidae)
Source: Zookeys. 2020 Feb 5;909:25–57. doi: 10.3897/zookeys.909.47137 (PMC7015953; doi:10.3897/zookeys.909.47137)
Supplement: XML Treatment for Euophrys [file zookeys.909.47137-treatment5.xml]

<!DOCTYPE tp:taxon-treatment
  PUBLIC "-//TaxonX//DTD Taxonomic Treatment Publishing DTD v0 20100105//EN" "tax-treatment-NSO.dtd">
<tp:taxon-treatment xmlns:tp="http://www.plazi.org/taxpub"><tp:treatment-meta><kwd-group><label>Taxon classification</label><kwd><named-content xmlns:xlink="http://www.w3.org/1999/xlink" content-type="kingdom">Animalia</named-content></kwd><kwd><named-content xmlns:xlink="http://www.w3.org/1999/xlink" content-type="order">Araneae</named-content></kwd><kwd><named-content xmlns:xlink="http://www.w3.org/1999/xlink" content-type="family">Salticidae</named-content></kwd></kwd-group><mixed-citation publication-type="journal"><person-group><name><surname>Wang</surname><given-names>Cheng</given-names></name><name><surname>Li</surname><given-names>Shuqiang</given-names></name></person-group><article-title>On eight species of jumping spiders from Xishuangbanna, Yunnan, China (<tp:taxon-name><tp:taxon-name-part taxon-name-part-type="order">Araneae</tp:taxon-name-part></tp:taxon-name>, <tp:taxon-name><tp:taxon-name-part taxon-name-part-type="family">Salticidae</tp:taxon-name-part></tp:taxon-name>)</article-title><source>Zookeys</source><day>05</day><month>2</month><year>2020</year><volume>909</volume><fpage>25</fpage><lpage>57</lpage><pub-id pub-id-type="doi">10.3897/zookeys.909.47137</pub-id></mixed-citation></tp:treatment-meta><tp:nomenclature><tp:taxon-name><object-id xmlns:xlink="http://www.w3.org/1999/xlink" content-type="arpha" xlink:type="simple">8BD2DCA1-8D93-50BD-83B3-DD97D5C6D2AE</object-id>
              <tp:taxon-name-part taxon-name-part-type="genus" reg="Euophrys">Euophrys</tp:taxon-name-part>
            </tp:taxon-name><tp:taxon-authority>C.L. Koch, 1834</tp:taxon-authority></tp:nomenclature><tp:treatment-sec sec-type="type species" id="SECID0EM2AE"><title>Type species.</title><p><italic><tp:taxon-name><tp:taxon-name-part taxon-name-part-type="genus" reg="Aranea">Aranea</tp:taxon-name-part> <tp:taxon-name-part taxon-name-part-type="species" reg="frontalis">frontalis</tp:taxon-name-part></tp:taxon-name></italic> Walckenaer, 1802 from France.</p></tp:treatment-sec><tp:treatment-sec sec-type="comments" id="SECID0E42AE"><title>Comments.</title><p>The genus <italic><tp:taxon-name><tp:taxon-name-part taxon-name-part-type="genus" reg="Euophrys">Euophrys</tp:taxon-name-part></tp:taxon-name></italic> is one of the largest genera of the family <tp:taxon-name><tp:taxon-name-part taxon-name-part-type="family">Salticidae</tp:taxon-name-part></tp:taxon-name>, currently containing 108 nominal species from the Holarctic, Afrotropical, and Neotropical realms (<xref ref-type="bibr" rid="B16">Prószyński et al. 2018</xref>; <xref ref-type="bibr" rid="B21">WSC 2020</xref>). The genus is rather poorly studied with 57 species only known from a single sex; some poorly known species have no diagnostic illustrations, and many species are pending re-classification (<xref ref-type="bibr" rid="B16">Prószyński et al. 2018</xref>; <xref ref-type="bibr" rid="B21">WSC 2020</xref>). To date, 34 species have been recorded from Asia. Of these, 19 species are known from only a single sex: eight males and 11 females. Seven species lack diagnostic illustrations, and one species is known from a description of a juvenile specimen. Presently, 12 species from China have diagnostic illustrations, including seven endemics. Five of these are known from only a single sex (<xref ref-type="bibr" rid="B21">WSC 2020</xref>).</p></tp:treatment-sec><ref-list><ref id="B16"><mixed-citation xmlns:xlink="http://www.w3.org/1999/xlink" xlink:type="simple"><person-group><name name-style="western"><surname>Prószyński</surname><given-names>J</given-names></name><name name-style="western"><surname>Lissner</surname><given-names>J</given-names></name><name name-style="western"><surname>Schäfer</surname><given-names>M</given-names></name></person-group> (<year>2018</year>) <article-title>Taxonomic survey of the genera <italic><tp:taxon-name><tp:taxon-name-part taxon-name-part-type="genus">Euophrys</tp:taxon-name-part></tp:taxon-name></italic>, <italic><tp:taxon-name><tp:taxon-name-part taxon-name-part-type="genus">Pseudeuophrys</tp:taxon-name-part></tp:taxon-name></italic> and <italic><tp:taxon-name><tp:taxon-name-part taxon-name-part-type="genus">Talavera</tp:taxon-name-part></tp:taxon-name></italic>, with description of <italic><tp:taxon-name><tp:taxon-name-part taxon-name-part-type="genus">Euochin</tp:taxon-name-part></tp:taxon-name></italic> gen. n. (<tp:taxon-name><tp:taxon-name-part taxon-name-part-type="order">Araneae</tp:taxon-name-part></tp:taxon-name>: <tp:taxon-name><tp:taxon-name-part taxon-name-part-type="family">Salticidae</tp:taxon-name-part></tp:taxon-name>) and with proposals of a new research protocol.</article-title><source>Ecologica Montenegrina</source><volume>18</volume>: <fpage>26</fpage>–<lpage>74</lpage>.</mixed-citation></ref><ref id="B21"><mixed-citation xmlns:xlink="http://www.w3.org/1999/xlink" xlink:type="simple"><institution xlink:type="simple">WSC</institution> (<year>2020</year>) World Spider Catalog, version 20.5. Natural History Museum Bern. <ext-link xlink:type="simple" ext-link-type="uri" xlink:href="http://wsc.nmbe.ch">http://wsc.nmbe.ch</ext-link> [2020-1-6]</mixed-citation></ref></ref-list></tp:taxon-treatment>
