# Supplementary material for: On eight species of jumping spiders from Xishuangbanna, Yunnan, China (Araneae, Salticidae)
Source: Zookeys. 2020 Feb 5;909:25–57. doi: 10.3897/zookeys.909.47137 (PMC7015953; doi:10.3897/zookeys.909.47137)
Supplement: XML Treatment for Euophrys subwanyan [file zookeys.909.47137-treatment6.xml]

<!DOCTYPE tp:taxon-treatment
  PUBLIC "-//TaxonX//DTD Taxonomic Treatment Publishing DTD v0 20100105//EN" "tax-treatment-NSO.dtd">
<tp:taxon-treatment xmlns:tp="http://www.plazi.org/taxpub"><tp:treatment-meta><kwd-group><label>Taxon classification</label><kwd><named-content xmlns:xlink="http://www.w3.org/1999/xlink" content-type="kingdom">Animalia</named-content></kwd><kwd><named-content xmlns:xlink="http://www.w3.org/1999/xlink" content-type="order">Araneae</named-content></kwd><kwd><named-content xmlns:xlink="http://www.w3.org/1999/xlink" content-type="family">Salticidae</named-content></kwd></kwd-group><mixed-citation publication-type="journal"><person-group><name><surname>Wang</surname><given-names>Cheng</given-names></name><name><surname>Li</surname><given-names>Shuqiang</given-names></name></person-group><article-title>On eight species of jumping spiders from Xishuangbanna, Yunnan, China (<tp:taxon-name><tp:taxon-name-part taxon-name-part-type="order">Araneae</tp:taxon-name-part></tp:taxon-name>, <tp:taxon-name><tp:taxon-name-part taxon-name-part-type="family">Salticidae</tp:taxon-name-part></tp:taxon-name>)</article-title><source>Zookeys</source><day>05</day><month>2</month><year>2020</year><volume>909</volume><fpage>25</fpage><lpage>57</lpage><pub-id pub-id-type="doi">10.3897/zookeys.909.47137</pub-id></mixed-citation></tp:treatment-meta><tp:nomenclature><tp:taxon-name><object-id xmlns:xlink="http://www.w3.org/1999/xlink" content-type="arpha" xlink:type="simple">7443357A-1E9B-5527-BE20-1D8359218D97</object-id>
              <tp:taxon-name-part taxon-name-part-type="genus" reg="Euophrys">Euophrys</tp:taxon-name-part>
              <tp:taxon-name-part taxon-name-part-type="species" reg="subwanyan">subwanyan</tp:taxon-name-part>
              <object-id xmlns:xlink="http://www.w3.org/1999/xlink" content-type="zoobank" xlink:type="simple">http://zoobank.org/7F4D8CE5-556C-4781-B226-D6017DB7BF7B</object-id>
            </tp:taxon-name><tp:taxon-status xmlns:xlink="http://www.w3.org/1999/xlink" xlink:type="simple">sp. nov.</tp:taxon-status><xref ref-type="fig" rid="F5">Figs 5</xref><xref ref-type="fig" rid="F6">, 6</xref><xref ref-type="fig" rid="F17">, 17B</xref><xref ref-type="fig" rid="F18">, 18B</xref><xref ref-type="fig" rid="F19">, 19B</xref></tp:nomenclature><tp:treatment-sec sec-type="type material" id="SECID0E65AE"><title>Type material.</title><p><bold><italic>Holotype</italic></bold> ♂ (<named-content xmlns:xlink="http://www.w3.org/1999/xlink" content-type="dwc:institutional_code" xlink:type="simple">IZCAS</named-content> Ar 39766) CHINA: Yunnan: Xishuangbanna, Mengla County, Menglun Town, Menglun Nature Reserve, Xishuangbanna Tropical Botanical Garden, Vine Garden (<named-content xmlns:xlink="http://www.w3.org/1999/xlink" content-type="dwc:verbatimCoordinates" xlink:type="simple"><named-content content-type="geo-json" specific-use="{&#34;type&#34;:&#34;Point&#34;,&#34;coordinates&#34;:[101.756833,21.930000]}" id="NCID0ES6AE" xlink:type="simple">21°55.80'N, 101°45.41'E</named-content></named-content>, ca 550 m), 2.08.2018, C. Wang et al. leg. <bold><italic>Paratypes</italic></bold>: 1♂ 3♀ (<named-content xmlns:xlink="http://www.w3.org/1999/xlink" content-type="dwc:institutional_code" xlink:type="simple">IZCAS</named-content> Ar 39767–39770), same data as holotype.</p></tp:treatment-sec><tp:treatment-sec sec-type="etymology" id="SECID0EAAAG"><title>Etymology.</title><p>The specific epithet is referring to the similarity with <italic><tp:taxon-name><tp:taxon-name-part taxon-name-part-type="genus" reg="Euophrys">E.</tp:taxon-name-part> <tp:taxon-name-part taxon-name-part-type="species" reg="wanyan">wanyan</tp:taxon-name-part></tp:taxon-name></italic> Berry, Beatty &amp; Prószyński, 1996, substantive.</p></tp:treatment-sec><tp:treatment-sec sec-type="diagnosis" id="SECID0ERAAG"><title>Diagnosis.</title><p><italic><tp:taxon-name><tp:taxon-name-part taxon-name-part-type="genus" reg="Euophrys">Euophrys</tp:taxon-name-part> <tp:taxon-name-part taxon-name-part-type="species" reg="subwanyan">subwanyan</tp:taxon-name-part></tp:taxon-name></italic> sp. nov. resembles <italic><tp:taxon-name><tp:taxon-name-part taxon-name-part-type="genus" reg="Euophrys">E.</tp:taxon-name-part> <tp:taxon-name-part taxon-name-part-type="species" reg="wanyan">wanyan</tp:taxon-name-part></tp:taxon-name></italic> known from Caroline Island in the Eastern Pacific by the shape of the copulatory organs and habitus but differs by the following: 1) the embolus is directed anteriorly (Fig. <xref ref-type="fig" rid="F5">5C</xref>), whereas it is directed towards the cymbial prolateral margin in <italic><tp:taxon-name><tp:taxon-name-part taxon-name-part-type="genus" reg="Euophrys">E.</tp:taxon-name-part> <tp:taxon-name-part taxon-name-part-type="species" reg="wanyan">wanyan</tp:taxon-name-part></tp:taxon-name></italic> (<xref ref-type="bibr" rid="B1">Berry et al. 1996</xref>, fig. 55); 2) the tip of the <abbrev xmlns:xlink="http://www.w3.org/1999/xlink" xlink:title="retrolateral tibial apophysis" id="ABBRID0EACAG" xlink:type="simple">RTA</abbrev> is directed anteriorly (Fig. <xref ref-type="fig" rid="F5">5C</xref>), whereas it is directed prolaterally in <italic><tp:taxon-name><tp:taxon-name-part taxon-name-part-type="genus" reg="Euophrys">E.</tp:taxon-name-part> <tp:taxon-name-part taxon-name-part-type="species" reg="wanyan">wanyan</tp:taxon-name-part></tp:taxon-name></italic> (<xref ref-type="bibr" rid="B1">Berry et al. 1996</xref>, fig. 55); 3) the copulatory ducts are coiled in a 360° spiral (Fig. <xref ref-type="fig" rid="F6">6C</xref>), whereas they are coiled in a 150° spiral in <italic><tp:taxon-name><tp:taxon-name-part taxon-name-part-type="genus" reg="Euophrys">E.</tp:taxon-name-part> <tp:taxon-name-part taxon-name-part-type="species" reg="wanyan">wanyan</tp:taxon-name-part></tp:taxon-name></italic> (<xref ref-type="bibr" rid="B1">Berry et al. 1996</xref>, fig. 58).</p><fig id="F5" position="float" orientation="portrait"><object-id xmlns:xlink="http://www.w3.org/1999/xlink" content-type="doi" xlink:type="simple">10.3897/zookeys.909.47137.figure5</object-id><object-id xmlns:xlink="http://www.w3.org/1999/xlink" content-type="arpha" xlink:type="simple">0CFDA980-6219-5B55-81AE-709FF1BDF3A7</object-id><label>Figure 5.</label><caption><p>Male palp of <italic><tp:taxon-name><tp:taxon-name-part taxon-name-part-type="genus" reg="Euophrys">Euophrys</tp:taxon-name-part> <tp:taxon-name-part taxon-name-part-type="species" reg="subwanyan">subwanyan</tp:taxon-name-part></tp:taxon-name></italic> sp. nov., <bold>A</bold>–<bold>C</bold> holotype <bold>D</bold> paratype <bold>A</bold> prolateral <bold>B</bold> retrolateral <bold>C</bold> ventral <bold>D</bold> bulb, ventral. Scale bars: 0.1.</p></caption><graphic xmlns:xlink="http://www.w3.org/1999/xlink" xlink:href="zookeys-909-025-g005.jpg" position="float" orientation="portrait" xlink:type="simple" id="oo_377253.jpg"><uri content-type="original_file" xlink:type="simple">https://binary.pensoft.net/fig/377253</uri></graphic></fig></tp:treatment-sec><tp:treatment-sec sec-type="description" id="SECID0EQEAG"><title>Description.</title><p><bold><italic>Male</italic>.</bold> Total length 3.46. Carapace 1.86 long, 1.38 wide. Abdomen 1.67 long, 1.11 wide. Clypeus 0.07 high. Eye sizes and inter-distances: <abbrev xmlns:xlink="http://www.w3.org/1999/xlink" xlink:title="anterior median eye" id="ABBRID0E2EAG" xlink:type="simple">AME</abbrev> 0.43, <abbrev xmlns:xlink="http://www.w3.org/1999/xlink" xlink:title="anterior lateral eye" id="ABBRID0E6EAG" xlink:type="simple">ALE</abbrev> 0.29, <abbrev xmlns:xlink="http://www.w3.org/1999/xlink" xlink:title="posterior lateral eye" id="ABBRID0EDFAG" xlink:type="simple">PLE</abbrev> 0.25, <abbrev xmlns:xlink="http://www.w3.org/1999/xlink" xlink:title="anterior eye row width" id="ABBRID0EHFAG" xlink:type="simple">AERW</abbrev> 1.48, <abbrev xmlns:xlink="http://www.w3.org/1999/xlink" xlink:title="posterior eye row width" id="ABBRID0ELFAG" xlink:type="simple">PERW</abbrev> 1.33, <abbrev xmlns:xlink="http://www.w3.org/1999/xlink" xlink:title="eye field length" id="ABBRID0EPFAG" xlink:type="simple">EFL</abbrev> 0.92. Legs: I 3.61 (1.10, 1.37, 0.63, 0.51), II 3.05 (0.93, 1.12, 0.54, 0.46), III 3.49 (1.10, 1.15, 0.73, 0.51), IV 3.74 (1.20, 1.27, 0.76, 0.51). Carapace (Figs <xref ref-type="fig" rid="F6">6D–F</xref>, <xref ref-type="fig" rid="F17">17B</xref>) dark brown, cephalic part almost square, thoracic part sloping abruptly, bilaterally with scattered white setae. Fovea longitudinal, bar-shaped. Clypeus dark. Chelicerae (Fig. <xref ref-type="fig" rid="F18">18B</xref>) red-brown, with 2 promarginal teeth and 1 retromarginal tooth. Endites, labium and sternum colored as chelicerae. Sternum slightly longer than wide, covered with dark setae. Legs yellow to brown. Spination of leg I: femur d1-1-1; tibia v2-2-2; metatarsus p1-0-0, v2-0-2. Abdomen (Fig. <xref ref-type="fig" rid="F6">6D–F</xref>) elongated oval, speckled bilaterally, dorsum with a scutum covering anterior half, 2 pairs of muscle depressions located medially, and several chevrons posteriorly, covered with white setae, denser at anterior margin; venter dark brown, with 4 rows of spots. Palp (Fig. <xref ref-type="fig" rid="F5">5A–D</xref>): femur red-brown, about 3 times longer than wide; patella yellow, slightly longer than wide; tibia wider than long, with relatively long <abbrev xmlns:xlink="http://www.w3.org/1999/xlink" xlink:title="retrolateral tibial apophysis" id="ABBRID0EHGAG" xlink:type="simple">RTA</abbrev> slightly longer than tibia in retrolateral view, tapering to a slightly pointed tip; cymbium red-brown, longer than wide, widest medially; bulb longer than wide, with sperm duct relatively stout, meandering retrolaterally and tapering prolaterally; embolus with a coiled base that is perpendicular to the long axis of the palp, slightly curved medially, tip of embolus directed anteriorly.</p><fig id="F6" position="float" orientation="portrait"><object-id xmlns:xlink="http://www.w3.org/1999/xlink" content-type="doi" xlink:type="simple">10.3897/zookeys.909.47137.figure6</object-id><object-id xmlns:xlink="http://www.w3.org/1999/xlink" content-type="arpha" xlink:type="simple">7A84FAE1-E689-5047-AEE2-32E30F59C5BC</object-id><label>Figure 6.</label><caption><p><italic><tp:taxon-name><tp:taxon-name-part taxon-name-part-type="genus" reg="Euophrys">Euophrys</tp:taxon-name-part> <tp:taxon-name-part taxon-name-part-type="species" reg="subwanyan">subwanyan</tp:taxon-name-part></tp:taxon-name></italic> sp. nov., female paratype and male holotype. <bold>A</bold>, <bold>B</bold> epigyne, ventral <bold>C</bold> epigyne, dorsal <bold>D</bold> holotype habitus, dorsal <bold>E</bold> holotype habitus, lateral <bold>F</bold> holotype habitus, ventral <bold>G</bold> female paratype habitus, dorsal. Scale bars: 0.1 (<bold>A</bold>–<bold>C</bold>); 0.5 (<bold>D</bold>–<bold>G</bold>).</p></caption><graphic xmlns:xlink="http://www.w3.org/1999/xlink" xlink:href="zookeys-909-025-g006.jpg" position="float" orientation="portrait" xlink:type="simple" id="oo_377254.jpg"><uri content-type="original_file" xlink:type="simple">https://binary.pensoft.net/fig/377254</uri></graphic></fig><p><bold><italic>Female</italic>.</bold> Total length 4.18. Carapace 1.82 long, 1.43 wide. Abdomen 2.29 long, 1.63 wide. Clypeus 0.07 high. Eye sizes and inter-distances: <abbrev xmlns:xlink="http://www.w3.org/1999/xlink" xlink:title="anterior median eye" id="ABBRID0EAIAG" xlink:type="simple">AME</abbrev> 0.47, <abbrev xmlns:xlink="http://www.w3.org/1999/xlink" xlink:title="anterior lateral eye" id="ABBRID0EEIAG" xlink:type="simple">ALE</abbrev> 0.33, <abbrev xmlns:xlink="http://www.w3.org/1999/xlink" xlink:title="posterior lateral eye" id="ABBRID0EIIAG" xlink:type="simple">PLE</abbrev> 0.28, <abbrev xmlns:xlink="http://www.w3.org/1999/xlink" xlink:title="anterior eye row width" id="ABBRID0EMIAG" xlink:type="simple">AERW</abbrev> 1.83, <abbrev xmlns:xlink="http://www.w3.org/1999/xlink" xlink:title="posterior eye row width" id="ABBRID0EQIAG" xlink:type="simple">PERW</abbrev> 1.87, <abbrev xmlns:xlink="http://www.w3.org/1999/xlink" xlink:title="eye field length" id="ABBRID0EUIAG" xlink:type="simple">EFL</abbrev> 1.15. Legs: I 3.70 (1.10, 1.41, 0.63, 0.56), II 3.39 (1.12, 1.17, 0.59, 0.51), III 3.93 (1.24, 1.34, 0.83, 0.52), IV 4.34 (1.32, 1.46, 1.02, 0.54). Habitus (Fig. <xref ref-type="fig" rid="F6">6G</xref>) similar to that of male except paler. Epigyne (Fig. <xref ref-type="fig" rid="F6">6A–C</xref>) slightly wider than long, windows large, separated by narrow septum; copulatory openings on each side of septum located anteriorly; copulatory ducts curved anteriorly, then coiled 360° to connect with anterior edge of the receptacles; receptacles spherical, touching medially; fertilization ducts originating from the median anterior edge of receptacles, extending almost transversely.</p></tp:treatment-sec><tp:treatment-sec sec-type="distribution" id="SECID0EAJAG"><title>Distribution.</title><p>China (Yunnan).</p></tp:treatment-sec><tp:treatment-sec sec-type="comments" id="SECID0EFJAG"><title>Comments.</title><p>The new species has been assigned to this genus due to similarity to <italic><tp:taxon-name><tp:taxon-name-part taxon-name-part-type="genus" reg="Euophrys">E.</tp:taxon-name-part> <tp:taxon-name-part taxon-name-part-type="species" reg="wanyan">wanyan</tp:taxon-name-part></tp:taxon-name></italic>. However, both species differ from the type species, <italic><tp:taxon-name><tp:taxon-name-part taxon-name-part-type="genus" reg="Euophrys">E.</tp:taxon-name-part> <tp:taxon-name-part taxon-name-part-type="species" reg="frontalis">frontalis</tp:taxon-name-part></tp:taxon-name></italic> (Walckenaer, 1802) (i.e. the face without coloured eyebrows, versus distinct eyebrows in <italic><tp:taxon-name><tp:taxon-name-part taxon-name-part-type="genus" reg="Euophrys">E.</tp:taxon-name-part> <tp:taxon-name-part taxon-name-part-type="species" reg="frontalis">frontalis</tp:taxon-name-part></tp:taxon-name></italic>; embolic base perpendicular to the long axis of the palp, versus parallel to the long axis of the palp in <italic><tp:taxon-name><tp:taxon-name-part taxon-name-part-type="genus" reg="Euophrys">E.</tp:taxon-name-part> <tp:taxon-name-part taxon-name-part-type="species" reg="frontalis">frontalis</tp:taxon-name-part></tp:taxon-name></italic>; <abbrev xmlns:xlink="http://www.w3.org/1999/xlink" xlink:title="retrolateral tibial apophysis" id="ABBRID0EXKAG" xlink:type="simple">RTA</abbrev> is not needle-shaped). <xref ref-type="bibr" rid="B16">Prószyński et al. (2018)</xref> doubted the placement <italic><tp:taxon-name><tp:taxon-name-part taxon-name-part-type="genus" reg="Euophrys">E.</tp:taxon-name-part> <tp:taxon-name-part taxon-name-part-type="species" reg="wanyan">wanyan</tp:taxon-name-part></tp:taxon-name></italic> in <italic><tp:taxon-name><tp:taxon-name-part taxon-name-part-type="genus" reg="Euophrys">Euophrys</tp:taxon-name-part></tp:taxon-name></italic> and listed it as “<italic><tp:taxon-name><tp:taxon-name-part taxon-name-part-type="genus" reg="Euophrys">Euophrys</tp:taxon-name-part></tp:taxon-name></italic>[?] <italic><tp:taxon-name><tp:taxon-name-part taxon-name-part-type="genus" reg="Euophrys"/><tp:taxon-name-part taxon-name-part-type="species" reg="wanyan">wanyan</tp:taxon-name-part></tp:taxon-name></italic>”. Therefore, the generic placement of the new species is provisional.</p></tp:treatment-sec><tp:treatment-sec><!--Section generated to contain objects referenced in tp:taxon-treatment.--><fig id="F17" position="float" orientation="portrait"><object-id xmlns:xlink="http://www.w3.org/1999/xlink" content-type="doi" xlink:type="simple">10.3897/zookeys.909.47137.figure17</object-id><object-id xmlns:xlink="http://www.w3.org/1999/xlink" content-type="arpha" xlink:type="simple">7931544F-B658-5714-A984-BFF74AEA0F84</object-id><label>Figure 17.</label><caption><p>Frontal view of Carapace, <bold>A–F, H</bold> male holotype; <bold>G</bold> female. <bold>A</bold><italic><tp:taxon-name><tp:taxon-name-part taxon-name-part-type="genus" reg="Cytaea">Cytaea</tp:taxon-name-part> <tp:taxon-name-part taxon-name-part-type="species" reg="tongi">tongi</tp:taxon-name-part></tp:taxon-name></italic> sp. nov. <bold>B</bold><italic><tp:taxon-name><tp:taxon-name-part taxon-name-part-type="genus" reg="Euophrys">Euophrys</tp:taxon-name-part> <tp:taxon-name-part taxon-name-part-type="species" reg="subwanyan">subwanyan</tp:taxon-name-part></tp:taxon-name></italic> sp. nov. <bold>C</bold><italic><tp:taxon-name><tp:taxon-name-part taxon-name-part-type="genus" reg="Dexippus">Dexippus</tp:taxon-name-part> <tp:taxon-name-part taxon-name-part-type="species" reg="pengi">pengi</tp:taxon-name-part></tp:taxon-name></italic> sp. nov. <bold>D</bold><italic><tp:taxon-name><tp:taxon-name-part taxon-name-part-type="genus" reg="Gelotia">Gelotia</tp:taxon-name-part> <tp:taxon-name-part taxon-name-part-type="species" reg="liuae">liuae</tp:taxon-name-part></tp:taxon-name></italic> sp. nov. <bold>E</bold><italic><tp:taxon-name><tp:taxon-name-part taxon-name-part-type="genus" reg="Irura">Irura</tp:taxon-name-part> <tp:taxon-name-part taxon-name-part-type="species" reg="lvshilinensis">lvshilinensis</tp:taxon-name-part></tp:taxon-name></italic> sp. nov. <bold>F</bold><italic><tp:taxon-name><tp:taxon-name-part taxon-name-part-type="genus" reg="Rhene">Rhene</tp:taxon-name-part> <tp:taxon-name-part taxon-name-part-type="species" reg="menglunensis">menglunensis</tp:taxon-name-part></tp:taxon-name></italic> sp. nov. <bold>G</bold><italic><tp:taxon-name><tp:taxon-name-part taxon-name-part-type="genus" reg="Gelotia">Gelotia</tp:taxon-name-part> <tp:taxon-name-part taxon-name-part-type="species" reg="zhengi">zhengi</tp:taxon-name-part></tp:taxon-name></italic> Cao &amp; Li, 2016 <bold>H</bold><italic><tp:taxon-name><tp:taxon-name-part taxon-name-part-type="genus" reg="Siler">Siler</tp:taxon-name-part> <tp:taxon-name-part taxon-name-part-type="species" reg="zhangae">zhangae</tp:taxon-name-part></tp:taxon-name></italic> sp. nov. Scale bars: 0.3 (A–F, H); 0.5 G.</p></caption><graphic xmlns:xlink="http://www.w3.org/1999/xlink" xlink:href="zookeys-909-025-g017.jpg" position="float" orientation="portrait" xlink:type="simple" id="oo_377265.jpg"><uri content-type="original_file" xlink:type="simple">https://binary.pensoft.net/fig/377265</uri></graphic></fig><fig id="F18" position="float" orientation="portrait"><object-id xmlns:xlink="http://www.w3.org/1999/xlink" content-type="doi" xlink:type="simple">10.3897/zookeys.909.47137.figure18</object-id><object-id xmlns:xlink="http://www.w3.org/1999/xlink" content-type="arpha" xlink:type="simple">2D790CB1-AD10-5312-B80F-7D34A8810E49</object-id><label>Figure 18.</label><caption><p>Dorsal view of chelicerae, <bold>A</bold>–<bold>F</bold>, <bold>H</bold> male holotype; <bold>G</bold> female. <bold>A</bold><italic><tp:taxon-name><tp:taxon-name-part taxon-name-part-type="genus" reg="Cytaea">Cytaea</tp:taxon-name-part> <tp:taxon-name-part taxon-name-part-type="species" reg="tongi">tongi</tp:taxon-name-part></tp:taxon-name></italic> sp. nov. <bold>B</bold><italic><tp:taxon-name><tp:taxon-name-part taxon-name-part-type="genus" reg="Euophrys">Euophrys</tp:taxon-name-part> <tp:taxon-name-part taxon-name-part-type="species" reg="subwanyan">subwanyan</tp:taxon-name-part></tp:taxon-name></italic> sp. nov. <bold>C</bold><italic><tp:taxon-name><tp:taxon-name-part taxon-name-part-type="genus" reg="Dexippus">Dexippus</tp:taxon-name-part> <tp:taxon-name-part taxon-name-part-type="species" reg="pengi">pengi</tp:taxon-name-part></tp:taxon-name></italic> sp. nov. <bold>D</bold><italic><tp:taxon-name><tp:taxon-name-part taxon-name-part-type="genus" reg="Gelotia">Gelotia</tp:taxon-name-part> <tp:taxon-name-part taxon-name-part-type="species" reg="liuae">liuae</tp:taxon-name-part></tp:taxon-name></italic> sp. nov. <bold>E</bold><italic><tp:taxon-name><tp:taxon-name-part taxon-name-part-type="genus" reg="Irura">Irura</tp:taxon-name-part> <tp:taxon-name-part taxon-name-part-type="species" reg="lvshilinensis">lvshilinensis</tp:taxon-name-part></tp:taxon-name></italic> sp. nov. <bold>F</bold><italic><tp:taxon-name><tp:taxon-name-part taxon-name-part-type="genus" reg="Rhene">Rhene</tp:taxon-name-part> <tp:taxon-name-part taxon-name-part-type="species" reg="menglunensis">menglunensis</tp:taxon-name-part></tp:taxon-name></italic> sp. nov. <bold>G</bold><italic><tp:taxon-name><tp:taxon-name-part taxon-name-part-type="genus" reg="Gelotia">Gelotia</tp:taxon-name-part> <tp:taxon-name-part taxon-name-part-type="species" reg="zhengi">zhengi</tp:taxon-name-part></tp:taxon-name></italic> Cao &amp; Li, 2016 <bold>H</bold><italic><tp:taxon-name><tp:taxon-name-part taxon-name-part-type="genus" reg="Siler">Siler</tp:taxon-name-part> <tp:taxon-name-part taxon-name-part-type="species" reg="zhangae">zhangae</tp:taxon-name-part></tp:taxon-name></italic> sp. nov. Scale bars: 0.1.</p></caption><graphic xmlns:xlink="http://www.w3.org/1999/xlink" xlink:href="zookeys-909-025-g018.jpg" position="float" orientation="portrait" xlink:type="simple" id="oo_377266.jpg"><uri content-type="original_file" xlink:type="simple">https://binary.pensoft.net/fig/377266</uri></graphic></fig><fig id="F19" position="float" orientation="portrait"><object-id xmlns:xlink="http://www.w3.org/1999/xlink" content-type="doi" xlink:type="simple">10.3897/zookeys.909.47137.figure19</object-id><object-id xmlns:xlink="http://www.w3.org/1999/xlink" content-type="arpha" xlink:type="simple">0369F5C1-303E-5681-A3CD-2429A51C06C1</object-id><label>Figure 19.</label><caption><p>Prolateral view of right leg I, <bold>A</bold>–<bold>F</bold>, <bold>H</bold> male holotype; <bold>G</bold> female. <bold>A</bold><italic><tp:taxon-name><tp:taxon-name-part taxon-name-part-type="genus" reg="Cytaea">Cytaea</tp:taxon-name-part> <tp:taxon-name-part taxon-name-part-type="species" reg="tongi">tongi</tp:taxon-name-part></tp:taxon-name></italic> sp. nov. <bold>B</bold><italic><tp:taxon-name><tp:taxon-name-part taxon-name-part-type="genus" reg="Euophrys">Euophrys</tp:taxon-name-part> <tp:taxon-name-part taxon-name-part-type="species" reg="subwanyan">subwanyan</tp:taxon-name-part></tp:taxon-name></italic> sp. nov. <bold>C</bold><italic><tp:taxon-name><tp:taxon-name-part taxon-name-part-type="genus" reg="Dexippus">Dexippus</tp:taxon-name-part> <tp:taxon-name-part taxon-name-part-type="species" reg="pengi">pengi</tp:taxon-name-part></tp:taxon-name></italic> sp. nov. <bold>D</bold><italic><tp:taxon-name><tp:taxon-name-part taxon-name-part-type="genus" reg="Gelotia">Gelotia</tp:taxon-name-part> <tp:taxon-name-part taxon-name-part-type="species" reg="liuae">liuae</tp:taxon-name-part></tp:taxon-name></italic> sp. nov. <bold>E</bold><italic><tp:taxon-name><tp:taxon-name-part taxon-name-part-type="genus" reg="Irura">Irura</tp:taxon-name-part> <tp:taxon-name-part taxon-name-part-type="species" reg="lvshilinensis">lvshilinensis</tp:taxon-name-part></tp:taxon-name></italic> sp. nov. <bold>F</bold><italic><tp:taxon-name><tp:taxon-name-part taxon-name-part-type="genus" reg="Rhene">Rhene</tp:taxon-name-part> <tp:taxon-name-part taxon-name-part-type="species" reg="menglunensis">menglunensis</tp:taxon-name-part></tp:taxon-name></italic> sp. nov. <bold>G</bold><italic><tp:taxon-name><tp:taxon-name-part taxon-name-part-type="genus" reg="Gelotia">Gelotia</tp:taxon-name-part> <tp:taxon-name-part taxon-name-part-type="species" reg="zhengi">zhengi</tp:taxon-name-part></tp:taxon-name></italic> Cao &amp; Li, 2016 <bold>H</bold><italic><tp:taxon-name><tp:taxon-name-part taxon-name-part-type="genus" reg="Siler">Siler</tp:taxon-name-part> <tp:taxon-name-part taxon-name-part-type="species" reg="zhangae">zhangae</tp:taxon-name-part></tp:taxon-name></italic> sp. nov. Scale bars: 0.5.</p></caption><graphic xmlns:xlink="http://www.w3.org/1999/xlink" xlink:href="zookeys-909-025-g019.jpg" position="float" orientation="portrait" xlink:type="simple" id="oo_377267.jpg"><uri content-type="original_file" xlink:type="simple">https://binary.pensoft.net/fig/377267</uri></graphic></fig></tp:treatment-sec><ref-list><ref id="B1"><mixed-citation xmlns:xlink="http://www.w3.org/1999/xlink" xlink:type="simple"><person-group><name name-style="western"><surname>Berry</surname><given-names>JW</given-names></name><name name-style="western"><surname>Beatty</surname><given-names>JA</given-names></name><name name-style="western"><surname>Prószyński</surname><given-names>J</given-names></name></person-group> (<year>1996</year>) <article-title><tp:taxon-name><tp:taxon-name-part taxon-name-part-type="family">Salticidae</tp:taxon-name-part></tp:taxon-name> of the Pacific Islands. I. Distributions of twelve genera, with descriptions of eighteen new species.</article-title><source>Journal of Arachnology</source><volume>24</volume>: <fpage>214</fpage>–<lpage>253</lpage>.</mixed-citation></ref><ref id="B16"><mixed-citation xmlns:xlink="http://www.w3.org/1999/xlink" xlink:type="simple"><person-group><name name-style="western"><surname>Prószyński</surname><given-names>J</given-names></name><name name-style="western"><surname>Lissner</surname><given-names>J</given-names></name><name name-style="western"><surname>Schäfer</surname><given-names>M</given-names></name></person-group> (<year>2018</year>) <article-title>Taxonomic survey of the genera <italic><tp:taxon-name><tp:taxon-name-part taxon-name-part-type="genus">Euophrys</tp:taxon-name-part></tp:taxon-name></italic>, <italic><tp:taxon-name><tp:taxon-name-part taxon-name-part-type="genus">Pseudeuophrys</tp:taxon-name-part></tp:taxon-name></italic> and <italic><tp:taxon-name><tp:taxon-name-part taxon-name-part-type="genus">Talavera</tp:taxon-name-part></tp:taxon-name></italic>, with description of <italic><tp:taxon-name><tp:taxon-name-part taxon-name-part-type="genus">Euochin</tp:taxon-name-part></tp:taxon-name></italic> gen. n. (<tp:taxon-name><tp:taxon-name-part taxon-name-part-type="order">Araneae</tp:taxon-name-part></tp:taxon-name>: <tp:taxon-name><tp:taxon-name-part taxon-name-part-type="family">Salticidae</tp:taxon-name-part></tp:taxon-name>) and with proposals of a new research protocol.</article-title><source>Ecologica Montenegrina</source><volume>18</volume>: <fpage>26</fpage>–<lpage>74</lpage>.</mixed-citation></ref></ref-list></tp:taxon-treatment>
