# Supplementary material for: On eight species of jumping spiders from Xishuangbanna, Yunnan, China (Araneae, Salticidae)
Source: Zookeys. 2020 Feb 5;909:25–57. doi: 10.3897/zookeys.909.47137 (PMC7015953; doi:10.3897/zookeys.909.47137)
Supplement: XML Treatment for Gelotia liuae [file zookeys.909.47137-treatment8.xml]

<!DOCTYPE tp:taxon-treatment
  PUBLIC "-//TaxonX//DTD Taxonomic Treatment Publishing DTD v0 20100105//EN" "tax-treatment-NSO.dtd">
<tp:taxon-treatment xmlns:tp="http://www.plazi.org/taxpub"><tp:treatment-meta><kwd-group><label>Taxon classification</label><kwd><named-content xmlns:xlink="http://www.w3.org/1999/xlink" content-type="kingdom">Animalia</named-content></kwd><kwd><named-content xmlns:xlink="http://www.w3.org/1999/xlink" content-type="order">Araneae</named-content></kwd><kwd><named-content xmlns:xlink="http://www.w3.org/1999/xlink" content-type="family">Salticidae</named-content></kwd></kwd-group><mixed-citation publication-type="journal"><person-group><name><surname>Wang</surname><given-names>Cheng</given-names></name><name><surname>Li</surname><given-names>Shuqiang</given-names></name></person-group><article-title>On eight species of jumping spiders from Xishuangbanna, Yunnan, China (<tp:taxon-name><tp:taxon-name-part taxon-name-part-type="order">Araneae</tp:taxon-name-part></tp:taxon-name>, <tp:taxon-name><tp:taxon-name-part taxon-name-part-type="family">Salticidae</tp:taxon-name-part></tp:taxon-name>)</article-title><source>Zookeys</source><day>05</day><month>2</month><year>2020</year><volume>909</volume><fpage>25</fpage><lpage>57</lpage><pub-id pub-id-type="doi">10.3897/zookeys.909.47137</pub-id></mixed-citation></tp:treatment-meta><tp:nomenclature><tp:taxon-name><object-id xmlns:xlink="http://www.w3.org/1999/xlink" content-type="arpha" xlink:type="simple">78F11DDD-2FFA-5B77-A5AF-301C25105D45</object-id>
              <tp:taxon-name-part taxon-name-part-type="genus" reg="Gelotia">Gelotia</tp:taxon-name-part>
              <tp:taxon-name-part taxon-name-part-type="species" reg="liuae">liuae</tp:taxon-name-part>
              <object-id xmlns:xlink="http://www.w3.org/1999/xlink" content-type="zoobank" xlink:type="simple">http://zoobank.org/DFE83826-81FE-49AF-8AA1-1C07AE506308</object-id>
            </tp:taxon-name><tp:taxon-status xmlns:xlink="http://www.w3.org/1999/xlink" xlink:type="simple">sp. nov.</tp:taxon-status><xref ref-type="fig" rid="F7">Figs 7</xref><xref ref-type="fig" rid="F8">, 8</xref><xref ref-type="fig" rid="F17">, 17D</xref><xref ref-type="fig" rid="F18">, 18D</xref><xref ref-type="fig" rid="F19">, 19D</xref><tp:nomenclature-citation-list><tp:nomenclature-citation><tp:taxon-name>
                  <tp:taxon-name-part taxon-name-part-type="genus" reg="Gelotia">Gelotia</tp:taxon-name-part>
                </tp:taxon-name><comment>sp.: Maddison et al. 2014: 68, fig. 7 (♂).</comment></tp:nomenclature-citation></tp:nomenclature-citation-list></tp:nomenclature><tp:treatment-sec sec-type="type material" id="SECID0E4RAG"><title>Type material.</title><p><bold><italic>Holotype</italic></bold> ♂ (<named-content xmlns:xlink="http://www.w3.org/1999/xlink" content-type="dwc:institutional_code" xlink:type="simple">IZCAS</named-content> Ar 39787) CHINA: Yunnan: Xishuangbanna, Mengla County, Menglun Town, Menglun Nature Reserve, Xishuangbanna Tropical Botanical Garden, tropical rainforest (<named-content xmlns:xlink="http://www.w3.org/1999/xlink" content-type="dwc:verbatimCoordinates" xlink:type="simple"><named-content content-type="geo-json" specific-use="{&#34;type&#34;:&#34;Point&#34;,&#34;coordinates&#34;:[101.270167,21.920000]}" id="NCID0EQSAG" xlink:type="simple">21°55.20'N, 101°16.21'E</named-content></named-content>, ca 550 m), 30.04.2019, Y.F. Tong et al. leg. <bold><italic>Paratypes</italic></bold>: 3♂ 2♀ (<named-content xmlns:xlink="http://www.w3.org/1999/xlink" content-type="dwc:institutional_code" xlink:type="simple">IZCAS</named-content> Ar 39788–39792), same data as holotype; 1♀ (<named-content xmlns:xlink="http://www.w3.org/1999/xlink" content-type="dwc:institutional_code" xlink:type="simple">IZCAS</named-content> Ar 39793), tropical rainforest (<named-content xmlns:xlink="http://www.w3.org/1999/xlink" content-type="dwc:verbatimCoordinates" xlink:type="simple"><named-content content-type="geo-json" specific-use="{&#34;type&#34;:&#34;Point&#34;,&#34;coordinates&#34;:[101.270167,21.920000]}" id="NCID0EFTAG" xlink:type="simple">21°55.20'N, 101°16.21'E</named-content></named-content>, ca 550 m), 5.08.2018, C. Wang et al. leg; 1♀ (<named-content xmlns:xlink="http://www.w3.org/1999/xlink" content-type="dwc:institutional_code" xlink:type="simple">IZCAS</named-content> Ar 39794), tropical rainforest (<named-content xmlns:xlink="http://www.w3.org/1999/xlink" content-type="dwc:verbatimCoordinates" xlink:type="simple"><named-content content-type="geo-json" specific-use="{&#34;type&#34;:&#34;Point&#34;,&#34;coordinates&#34;:[101.270667,21.917500]}" id="NCID0ESTAG" xlink:type="simple">21°55.05'N, 101°16.24'E</named-content></named-content>, ca 570 m), 26.07.2018, X.Q. Mi et al. leg.</p></tp:treatment-sec><tp:treatment-sec sec-type="etymology" id="SECID0EXTAG"><title>Etymology.</title><p>The specific name is a patronym after Shijia Liu (Shenyang, China), one of the collectors of the new species.</p></tp:treatment-sec><tp:treatment-sec sec-type="diagnosis" id="SECID0E3TAG"><title>Diagnosis.</title><p>The male of <italic><tp:taxon-name><tp:taxon-name-part taxon-name-part-type="genus" reg="Gelotia">G.</tp:taxon-name-part> <tp:taxon-name-part taxon-name-part-type="species" reg="liuae">liuae</tp:taxon-name-part></tp:taxon-name></italic> sp. nov. resembles <italic><tp:taxon-name><tp:taxon-name-part taxon-name-part-type="genus" reg="Gelotia">G.</tp:taxon-name-part> <tp:taxon-name-part taxon-name-part-type="species" reg="syringopalpis">syringopalpis</tp:taxon-name-part></tp:taxon-name></italic>, known from Southeast Asia, in having 3 palpal tibial apophyses, a slender embolus, and a flattened tegulum but differs in the following: 1) the <abbrev xmlns:xlink="http://www.w3.org/1999/xlink" xlink:title="retrolateral tibial apophysis" id="ABBRID0EYUAG" xlink:type="simple">RTA</abbrev> is directed towards 7:30 o’clock in retrolateral view (Fig. <xref ref-type="fig" rid="F7">7B</xref>), whereas it is directed towards about 6 o’clock in <italic><tp:taxon-name><tp:taxon-name-part taxon-name-part-type="genus" reg="Gelotia">G.</tp:taxon-name-part> <tp:taxon-name-part taxon-name-part-type="species" reg="syringopalpis">syringopalpis</tp:taxon-name-part></tp:taxon-name></italic> (<xref ref-type="bibr" rid="B19">Wanless 1984</xref>, fig. 21D); 2) the dorsal tibial apophysis is obscured in ventral view and directed towards 3 o’clock in retrolateral view (Fig. <xref ref-type="fig" rid="F7">7B, C</xref>), whereas it is conspicuous and directed towards 1 o’clock in <italic><tp:taxon-name><tp:taxon-name-part taxon-name-part-type="genus" reg="Gelotia">G.</tp:taxon-name-part> <tp:taxon-name-part taxon-name-part-type="species" reg="syringopalpis">syringopalpis</tp:taxon-name-part></tp:taxon-name></italic> (<xref ref-type="bibr" rid="B19">Wanless 1984</xref>, fig. 21D, I). The female of the new species resembles <italic><tp:taxon-name><tp:taxon-name-part taxon-name-part-type="genus" reg="Gelotia">G.</tp:taxon-name-part> <tp:taxon-name-part taxon-name-part-type="species" reg="frenata">frenata</tp:taxon-name-part></tp:taxon-name></italic> from Indonesia by the epigyne having a similar anterior sclerotized fold but differs in the following: 1) the receptacle is distant from the epigastral fold, the distance between them about half the length of the receptacle in dorsal view (Fig. <xref ref-type="fig" rid="F8">8B</xref>), whereas they are near the epigastral fold in <italic><tp:taxon-name><tp:taxon-name-part taxon-name-part-type="genus" reg="Gelotia">G.</tp:taxon-name-part> <tp:taxon-name-part taxon-name-part-type="species" reg="frenata">frenata</tp:taxon-name-part></tp:taxon-name></italic>, with the distance between them less than one-tenth the length of the receptacle (<xref ref-type="bibr" rid="B12">Prószyński 1969</xref>, fig. 7); 2) the copulatory ducts width are about one-third the width of the receptacle (Fig. <xref ref-type="fig" rid="F8">8B</xref>), whereas the ducts are less than one-eighth the width of the receptacle in <italic><tp:taxon-name><tp:taxon-name-part taxon-name-part-type="genus" reg="Gelotia">G.</tp:taxon-name-part> <tp:taxon-name-part taxon-name-part-type="species" reg="frenata">frenata</tp:taxon-name-part></tp:taxon-name></italic> (<xref ref-type="bibr" rid="B12">Prószyński 1969</xref>, fig. 7).</p><fig id="F7" position="float" orientation="portrait"><object-id xmlns:xlink="http://www.w3.org/1999/xlink" content-type="doi" xlink:type="simple">10.3897/zookeys.909.47137.figure7</object-id><object-id xmlns:xlink="http://www.w3.org/1999/xlink" content-type="arpha" xlink:type="simple">812032D5-EF61-5D97-A307-B03BE2F49276</object-id><label>Figure 7.</label><caption><p>Male palp of <italic><tp:taxon-name><tp:taxon-name-part taxon-name-part-type="genus" reg="Gelotia">Gelotia</tp:taxon-name-part> <tp:taxon-name-part taxon-name-part-type="species" reg="liuae">liuae</tp:taxon-name-part></tp:taxon-name></italic> sp. nov., <bold>A</bold>–<bold>C</bold> male holotype; <bold>D</bold> male paratype. <bold>A</bold> prolateral <bold>B</bold> retrolateral <bold>C</bold> ventral <bold>D</bold> bulb, retrolateral. Scale bars: 0.2 (<bold>A</bold>–<bold>C</bold>) ; 0.1 (<bold>D</bold>).</p></caption><graphic xmlns:xlink="http://www.w3.org/1999/xlink" xlink:href="zookeys-909-025-g007.jpg" position="float" orientation="portrait" xlink:type="simple" id="oo_377255.jpg"><uri content-type="original_file" xlink:type="simple">https://binary.pensoft.net/fig/377255</uri></graphic></fig></tp:treatment-sec><tp:treatment-sec sec-type="description" id="SECID0E6YAG"><title>Description.</title><p><bold><italic>Male</italic>.</bold> Total length 4.04. Carapace 2.08 long, 1.67 wide. Abdomen 2.12 long, 1.27 wide. Clypeus 0.10 high. Eye sizes and inter-distances: <abbrev xmlns:xlink="http://www.w3.org/1999/xlink" xlink:title="anterior median eye" id="ABBRID0EKZAG" xlink:type="simple">AME</abbrev> 0.49, <abbrev xmlns:xlink="http://www.w3.org/1999/xlink" xlink:title="anterior lateral eye" id="ABBRID0EOZAG" xlink:type="simple">ALE</abbrev> 0.29, <abbrev xmlns:xlink="http://www.w3.org/1999/xlink" xlink:title="posterior lateral eye" id="ABBRID0ESZAG" xlink:type="simple">PLE</abbrev> 0.25, <abbrev xmlns:xlink="http://www.w3.org/1999/xlink" xlink:title="anterior eye row width" id="ABBRID0EWZAG" xlink:type="simple">AERW</abbrev> 1.62, <abbrev xmlns:xlink="http://www.w3.org/1999/xlink" xlink:title="posterior eye row width" id="ABBRID0E1ZAG" xlink:type="simple">PERW</abbrev> 1.59, <abbrev xmlns:xlink="http://www.w3.org/1999/xlink" xlink:title="eye field length" id="ABBRID0E5ZAG" xlink:type="simple">EFL</abbrev> 1.08. Legs: I 5.13 (1.49, 1.88, 1.15, 0.61), II 4.78 (1.41, 1.68, 1.10, 0.59), III 4.59 (1.34, 1.56, 1.10, 0.59), IV 6.33 (1.80, 2.12, 1.80, 0.61). Carapace (Figs <xref ref-type="fig" rid="F8">8C–E</xref>, <xref ref-type="fig" rid="F17">17D</xref>) brown, darker in eye field, cephalic area almost square, covered with setae around eyes, thoracic part sloping acutely, with posterior marginal cambered stripes of white and black setae. Fovea longitudinal. Clypeus yellow, the anterior margin with long setae. Chelicerae (Fig. <xref ref-type="fig" rid="F18">18D</xref>) yellow, with 3 promarginal and 5 retromarginal teeth. Endites yellow. Labium brown. Sternum colored as endites, covered with sparse setae. Legs yellow to brown. Spination of leg I: femur d1-1-4; patella p0-1-0, r0-1-0; tibia d1-0-0, p0-1-1, r0-1-1, v2-2-2; metatarsus p1-1-0, r1-1-0, v2-0-2. Abdomen (Fig. <xref ref-type="fig" rid="F8">8C–E</xref>) elongated oval, dorsum speckled, with 2 pairs of muscle depressions medially, 2 transverse yellow stripes postero-medially; venter pale yellow, with 2 white dots close to the spinnerets. Palp (Fig. <xref ref-type="fig" rid="F7">7A–D</xref>): femur yellow, about 3 times longer than wide, covered with dense setae; patella pale yellow, with dense setae dorsally, tubelike retrolateral apophysis bearing long curved setae; tibia almost as long as wide, with ventral apophysis subtriangular in ventral view, <abbrev xmlns:xlink="http://www.w3.org/1999/xlink" xlink:title="retrolateral tibial apophysis" id="ABBRID0EW1AG" xlink:type="simple">RTA</abbrev> curved medially, directed towards 7 o’clock apically in retrolateral view, dorsal apophysis widest at base, extending transversely, blunt distally; cymbium flattened, narrowed posteriorly; bulb flattened, distally with well-developed lobe, sperm duct extending along margin, almost U-shaped; embolus originating from anterior edge of bulb, broadening at base, curved towards alveolus and pointed apically.</p><p><bold><italic>Female</italic>.</bold> Total length 4.61. Carapace 2.39 long, 1.78 wide. Abdomen 2.33 long, 1.52 wide. Clypeus 0.11 high. Eye sizes and inter-distances: <abbrev xmlns:xlink="http://www.w3.org/1999/xlink" xlink:title="anterior median eye" id="ABBRID0EB2AG" xlink:type="simple">AME</abbrev> 0.50, <abbrev xmlns:xlink="http://www.w3.org/1999/xlink" xlink:title="anterior lateral eye" id="ABBRID0EF2AG" xlink:type="simple">ALE</abbrev> 0.30, <abbrev xmlns:xlink="http://www.w3.org/1999/xlink" xlink:title="posterior lateral eye" id="ABBRID0EJ2AG" xlink:type="simple">PLE</abbrev> 0.25, <abbrev xmlns:xlink="http://www.w3.org/1999/xlink" xlink:title="anterior eye row width" id="ABBRID0EN2AG" xlink:type="simple">AERW</abbrev> 1.74, <abbrev xmlns:xlink="http://www.w3.org/1999/xlink" xlink:title="posterior eye row width" id="ABBRID0ER2AG" xlink:type="simple">PERW</abbrev> 1.75, <abbrev xmlns:xlink="http://www.w3.org/1999/xlink" xlink:title="eye field length" id="ABBRID0EV2AG" xlink:type="simple">EFL</abbrev> 1.15. Legs: I 5.35 (1.63, 2.01, 1.10, 0.61), II 5.02 (1.63, 1.76, 1.02, 0.61), III 4.82 (1.63, 1.56, 1.02, 0.61), IV 6.32 (1.83, 2.17, 1.71, 0.61). Habitus (Fig. <xref ref-type="fig" rid="F8">8F</xref>) similar to those of male except paler. Epigyne (Fig. <xref ref-type="fig" rid="F8">8A, B</xref>) longer than wide, with broad fold anteriorly; epigynal window almost round, located posterior to the fold; copulatory ducts relatively short (less than the length of the receptacles), stout, expanding medially, connected to the inner anterior edge of the receptacles; receptacles oval, touching each other.</p><fig id="F8" position="float" orientation="portrait"><object-id xmlns:xlink="http://www.w3.org/1999/xlink" content-type="doi" xlink:type="simple">10.3897/zookeys.909.47137.figure8</object-id><object-id xmlns:xlink="http://www.w3.org/1999/xlink" content-type="arpha" xlink:type="simple">31AFD242-C8F3-5C64-B208-C9810337942D</object-id><label>Figure 8.</label><caption><p><italic><tp:taxon-name><tp:taxon-name-part taxon-name-part-type="genus" reg="Gelotia">Gelotia</tp:taxon-name-part> <tp:taxon-name-part taxon-name-part-type="species" reg="liuae">liuae</tp:taxon-name-part></tp:taxon-name></italic> sp. nov., female paratype and male holotype. <bold>A</bold> epigyne, ventral <bold>B</bold> epigyne, dorsal <bold>C</bold> holotype habitus, dorsal <bold>D</bold> holotype habitus, lateral <bold>E</bold> holotype habitus, ventral <bold>F</bold> female paratype habitus, dorsal. Scale bars: 0.1 (<bold>A</bold>, <bold>B</bold>); 0.5 (<bold>C</bold>–<bold>F</bold>).</p></caption><graphic xmlns:xlink="http://www.w3.org/1999/xlink" xlink:href="zookeys-909-025-g008.jpg" position="float" orientation="portrait" xlink:type="simple" id="oo_377256.jpg"><uri content-type="original_file" xlink:type="simple">https://binary.pensoft.net/fig/377256</uri></graphic></fig></tp:treatment-sec><tp:treatment-sec sec-type="distribution" id="SECID0EN4AG"><title>Distribution.</title><p>China (Yunnan, Guangxi).</p></tp:treatment-sec><tp:treatment-sec sec-type="comments" id="SECID0ES4AG"><title>Comments.</title><p>Although “<italic><tp:taxon-name><tp:taxon-name-part taxon-name-part-type="genus" reg="Gelotia">Gelotia</tp:taxon-name-part></tp:taxon-name></italic> sp. [Guangxi] (from China)” of Maddison et al. (2014) is known by the figure of only the male palpal tibia, the structure is identical to <italic><tp:taxon-name><tp:taxon-name-part taxon-name-part-type="genus" reg="Gelotia">G.</tp:taxon-name-part> <tp:taxon-name-part taxon-name-part-type="species" reg="liuae">liuae</tp:taxon-name-part></tp:taxon-name></italic> sp. nov. Thus, they are determined to be the same species, and the distribution of the new species includes Guangxi Province.</p></tp:treatment-sec><tp:treatment-sec><!--Section generated to contain objects referenced in tp:taxon-treatment.--><fig id="F17" position="float" orientation="portrait"><object-id xmlns:xlink="http://www.w3.org/1999/xlink" content-type="doi" xlink:type="simple">10.3897/zookeys.909.47137.figure17</object-id><object-id xmlns:xlink="http://www.w3.org/1999/xlink" content-type="arpha" xlink:type="simple">7931544F-B658-5714-A984-BFF74AEA0F84</object-id><label>Figure 17.</label><caption><p>Frontal view of Carapace, <bold>A–F, H</bold> male holotype; <bold>G</bold> female. <bold>A</bold><italic><tp:taxon-name><tp:taxon-name-part taxon-name-part-type="genus" reg="Cytaea">Cytaea</tp:taxon-name-part> <tp:taxon-name-part taxon-name-part-type="species" reg="tongi">tongi</tp:taxon-name-part></tp:taxon-name></italic> sp. nov. <bold>B</bold><italic><tp:taxon-name><tp:taxon-name-part taxon-name-part-type="genus" reg="Euophrys">Euophrys</tp:taxon-name-part> <tp:taxon-name-part taxon-name-part-type="species" reg="subwanyan">subwanyan</tp:taxon-name-part></tp:taxon-name></italic> sp. nov. <bold>C</bold><italic><tp:taxon-name><tp:taxon-name-part taxon-name-part-type="genus" reg="Dexippus">Dexippus</tp:taxon-name-part> <tp:taxon-name-part taxon-name-part-type="species" reg="pengi">pengi</tp:taxon-name-part></tp:taxon-name></italic> sp. nov. <bold>D</bold><italic><tp:taxon-name><tp:taxon-name-part taxon-name-part-type="genus" reg="Gelotia">Gelotia</tp:taxon-name-part> <tp:taxon-name-part taxon-name-part-type="species" reg="liuae">liuae</tp:taxon-name-part></tp:taxon-name></italic> sp. nov. <bold>E</bold><italic><tp:taxon-name><tp:taxon-name-part taxon-name-part-type="genus" reg="Irura">Irura</tp:taxon-name-part> <tp:taxon-name-part taxon-name-part-type="species" reg="lvshilinensis">lvshilinensis</tp:taxon-name-part></tp:taxon-name></italic> sp. nov. <bold>F</bold><italic><tp:taxon-name><tp:taxon-name-part taxon-name-part-type="genus" reg="Rhene">Rhene</tp:taxon-name-part> <tp:taxon-name-part taxon-name-part-type="species" reg="menglunensis">menglunensis</tp:taxon-name-part></tp:taxon-name></italic> sp. nov. <bold>G</bold><italic><tp:taxon-name><tp:taxon-name-part taxon-name-part-type="genus" reg="Gelotia">Gelotia</tp:taxon-name-part> <tp:taxon-name-part taxon-name-part-type="species" reg="zhengi">zhengi</tp:taxon-name-part></tp:taxon-name></italic> Cao &amp; Li, 2016 <bold>H</bold><italic><tp:taxon-name><tp:taxon-name-part taxon-name-part-type="genus" reg="Siler">Siler</tp:taxon-name-part> <tp:taxon-name-part taxon-name-part-type="species" reg="zhangae">zhangae</tp:taxon-name-part></tp:taxon-name></italic> sp. nov. Scale bars: 0.3 (A–F, H); 0.5 G.</p></caption><graphic xmlns:xlink="http://www.w3.org/1999/xlink" xlink:href="zookeys-909-025-g017.jpg" position="float" orientation="portrait" xlink:type="simple" id="oo_377265.jpg"><uri content-type="original_file" xlink:type="simple">https://binary.pensoft.net/fig/377265</uri></graphic></fig><fig id="F18" position="float" orientation="portrait"><object-id xmlns:xlink="http://www.w3.org/1999/xlink" content-type="doi" xlink:type="simple">10.3897/zookeys.909.47137.figure18</object-id><object-id xmlns:xlink="http://www.w3.org/1999/xlink" content-type="arpha" xlink:type="simple">2D790CB1-AD10-5312-B80F-7D34A8810E49</object-id><label>Figure 18.</label><caption><p>Dorsal view of chelicerae, <bold>A</bold>–<bold>F</bold>, <bold>H</bold> male holotype; <bold>G</bold> female. <bold>A</bold><italic><tp:taxon-name><tp:taxon-name-part taxon-name-part-type="genus" reg="Cytaea">Cytaea</tp:taxon-name-part> <tp:taxon-name-part taxon-name-part-type="species" reg="tongi">tongi</tp:taxon-name-part></tp:taxon-name></italic> sp. nov. <bold>B</bold><italic><tp:taxon-name><tp:taxon-name-part taxon-name-part-type="genus" reg="Euophrys">Euophrys</tp:taxon-name-part> <tp:taxon-name-part taxon-name-part-type="species" reg="subwanyan">subwanyan</tp:taxon-name-part></tp:taxon-name></italic> sp. nov. <bold>C</bold><italic><tp:taxon-name><tp:taxon-name-part taxon-name-part-type="genus" reg="Dexippus">Dexippus</tp:taxon-name-part> <tp:taxon-name-part taxon-name-part-type="species" reg="pengi">pengi</tp:taxon-name-part></tp:taxon-name></italic> sp. nov. <bold>D</bold><italic><tp:taxon-name><tp:taxon-name-part taxon-name-part-type="genus" reg="Gelotia">Gelotia</tp:taxon-name-part> <tp:taxon-name-part taxon-name-part-type="species" reg="liuae">liuae</tp:taxon-name-part></tp:taxon-name></italic> sp. nov. <bold>E</bold><italic><tp:taxon-name><tp:taxon-name-part taxon-name-part-type="genus" reg="Irura">Irura</tp:taxon-name-part> <tp:taxon-name-part taxon-name-part-type="species" reg="lvshilinensis">lvshilinensis</tp:taxon-name-part></tp:taxon-name></italic> sp. nov. <bold>F</bold><italic><tp:taxon-name><tp:taxon-name-part taxon-name-part-type="genus" reg="Rhene">Rhene</tp:taxon-name-part> <tp:taxon-name-part taxon-name-part-type="species" reg="menglunensis">menglunensis</tp:taxon-name-part></tp:taxon-name></italic> sp. nov. <bold>G</bold><italic><tp:taxon-name><tp:taxon-name-part taxon-name-part-type="genus" reg="Gelotia">Gelotia</tp:taxon-name-part> <tp:taxon-name-part taxon-name-part-type="species" reg="zhengi">zhengi</tp:taxon-name-part></tp:taxon-name></italic> Cao &amp; Li, 2016 <bold>H</bold><italic><tp:taxon-name><tp:taxon-name-part taxon-name-part-type="genus" reg="Siler">Siler</tp:taxon-name-part> <tp:taxon-name-part taxon-name-part-type="species" reg="zhangae">zhangae</tp:taxon-name-part></tp:taxon-name></italic> sp. nov. Scale bars: 0.1.</p></caption><graphic xmlns:xlink="http://www.w3.org/1999/xlink" xlink:href="zookeys-909-025-g018.jpg" position="float" orientation="portrait" xlink:type="simple" id="oo_377266.jpg"><uri content-type="original_file" xlink:type="simple">https://binary.pensoft.net/fig/377266</uri></graphic></fig><fig id="F19" position="float" orientation="portrait"><object-id xmlns:xlink="http://www.w3.org/1999/xlink" content-type="doi" xlink:type="simple">10.3897/zookeys.909.47137.figure19</object-id><object-id xmlns:xlink="http://www.w3.org/1999/xlink" content-type="arpha" xlink:type="simple">0369F5C1-303E-5681-A3CD-2429A51C06C1</object-id><label>Figure 19.</label><caption><p>Prolateral view of right leg I, <bold>A</bold>–<bold>F</bold>, <bold>H</bold> male holotype; <bold>G</bold> female. <bold>A</bold><italic><tp:taxon-name><tp:taxon-name-part taxon-name-part-type="genus" reg="Cytaea">Cytaea</tp:taxon-name-part> <tp:taxon-name-part taxon-name-part-type="species" reg="tongi">tongi</tp:taxon-name-part></tp:taxon-name></italic> sp. nov. <bold>B</bold><italic><tp:taxon-name><tp:taxon-name-part taxon-name-part-type="genus" reg="Euophrys">Euophrys</tp:taxon-name-part> <tp:taxon-name-part taxon-name-part-type="species" reg="subwanyan">subwanyan</tp:taxon-name-part></tp:taxon-name></italic> sp. nov. <bold>C</bold><italic><tp:taxon-name><tp:taxon-name-part taxon-name-part-type="genus" reg="Dexippus">Dexippus</tp:taxon-name-part> <tp:taxon-name-part taxon-name-part-type="species" reg="pengi">pengi</tp:taxon-name-part></tp:taxon-name></italic> sp. nov. <bold>D</bold><italic><tp:taxon-name><tp:taxon-name-part taxon-name-part-type="genus" reg="Gelotia">Gelotia</tp:taxon-name-part> <tp:taxon-name-part taxon-name-part-type="species" reg="liuae">liuae</tp:taxon-name-part></tp:taxon-name></italic> sp. nov. <bold>E</bold><italic><tp:taxon-name><tp:taxon-name-part taxon-name-part-type="genus" reg="Irura">Irura</tp:taxon-name-part> <tp:taxon-name-part taxon-name-part-type="species" reg="lvshilinensis">lvshilinensis</tp:taxon-name-part></tp:taxon-name></italic> sp. nov. <bold>F</bold><italic><tp:taxon-name><tp:taxon-name-part taxon-name-part-type="genus" reg="Rhene">Rhene</tp:taxon-name-part> <tp:taxon-name-part taxon-name-part-type="species" reg="menglunensis">menglunensis</tp:taxon-name-part></tp:taxon-name></italic> sp. nov. <bold>G</bold><italic><tp:taxon-name><tp:taxon-name-part taxon-name-part-type="genus" reg="Gelotia">Gelotia</tp:taxon-name-part> <tp:taxon-name-part taxon-name-part-type="species" reg="zhengi">zhengi</tp:taxon-name-part></tp:taxon-name></italic> Cao &amp; Li, 2016 <bold>H</bold><italic><tp:taxon-name><tp:taxon-name-part taxon-name-part-type="genus" reg="Siler">Siler</tp:taxon-name-part> <tp:taxon-name-part taxon-name-part-type="species" reg="zhangae">zhangae</tp:taxon-name-part></tp:taxon-name></italic> sp. nov. Scale bars: 0.5.</p></caption><graphic xmlns:xlink="http://www.w3.org/1999/xlink" xlink:href="zookeys-909-025-g019.jpg" position="float" orientation="portrait" xlink:type="simple" id="oo_377267.jpg"><uri content-type="original_file" xlink:type="simple">https://binary.pensoft.net/fig/377267</uri></graphic></fig></tp:treatment-sec><ref-list><ref id="B19"><mixed-citation xmlns:xlink="http://www.w3.org/1999/xlink" xlink:type="simple"><person-group><name name-style="western"><surname>Wanless</surname><given-names>FR</given-names></name></person-group> (<year>1984</year>) <article-title>A review of the spider subfamily <tp:taxon-name><tp:taxon-name-part taxon-name-part-type="subfamily">Spartaeinae</tp:taxon-name-part></tp:taxon-name> nom. n. (<tp:taxon-name><tp:taxon-name-part taxon-name-part-type="order">Araneae</tp:taxon-name-part></tp:taxon-name>: <tp:taxon-name><tp:taxon-name-part taxon-name-part-type="family">Salticidae</tp:taxon-name-part></tp:taxon-name>) with descriptions of six new genera.</article-title><source>Bulletin of the British Museum of Natural History (Zoology)</source><volume>46</volume>: <fpage>135</fpage>–<lpage>205</lpage>. <ext-link xlink:type="simple" ext-link-type="doi" xlink:href="10.5962/bhl.part.15964">https://doi.org/10.5962/bhl.part.15964</ext-link></mixed-citation></ref><ref id="B12"><mixed-citation xmlns:xlink="http://www.w3.org/1999/xlink" xlink:type="simple"><person-group><name name-style="western"><surname>Prószyński</surname><given-names>J</given-names></name></person-group> (<year>1969</year>) <article-title>Redescriptions of type-species of genera of <tp:taxon-name><tp:taxon-name-part taxon-name-part-type="family">Salticidae</tp:taxon-name-part></tp:taxon-name> (<tp:taxon-name><tp:taxon-name-part taxon-name-part-type="order">Araneida</tp:taxon-name-part></tp:taxon-name>). III—remarks on the genera <italic><tp:taxon-name><tp:taxon-name-part taxon-name-part-type="genus">Gelotia</tp:taxon-name-part></tp:taxon-name></italic> Thorell, 1890 and <italic><tp:taxon-name><tp:taxon-name-part taxon-name-part-type="genus">Policha</tp:taxon-name-part></tp:taxon-name></italic> Thorell, 1892.</article-title><source>Annali del Museo Civico di Storia Naturale Giacomo Doria</source><volume>77</volume>: <fpage>12</fpage>–<lpage>20</lpage>.</mixed-citation></ref></ref-list></tp:taxon-treatment>
