# Supplementary material for: On eight species of jumping spiders from Xishuangbanna, Yunnan, China (Araneae, Salticidae)
Source: Zookeys. 2020 Feb 5;909:25–57. doi: 10.3897/zookeys.909.47137 (PMC7015953; doi:10.3897/zookeys.909.47137)
Supplement: XML Treatment for Gelotia zhengi [file zookeys.909.47137-treatment9.xml]

<!DOCTYPE tp:taxon-treatment
  PUBLIC "-//TaxonX//DTD Taxonomic Treatment Publishing DTD v0 20100105//EN" "tax-treatment-NSO.dtd">
<tp:taxon-treatment xmlns:tp="http://www.plazi.org/taxpub"><tp:treatment-meta><kwd-group><label>Taxon classification</label><kwd><named-content xmlns:xlink="http://www.w3.org/1999/xlink" content-type="kingdom">Animalia</named-content></kwd><kwd><named-content xmlns:xlink="http://www.w3.org/1999/xlink" content-type="order">Araneae</named-content></kwd><kwd><named-content xmlns:xlink="http://www.w3.org/1999/xlink" content-type="family">Salticidae</named-content></kwd></kwd-group><mixed-citation publication-type="journal"><person-group><name><surname>Wang</surname><given-names>Cheng</given-names></name><name><surname>Li</surname><given-names>Shuqiang</given-names></name></person-group><article-title>On eight species of jumping spiders from Xishuangbanna, Yunnan, China (<tp:taxon-name><tp:taxon-name-part taxon-name-part-type="order">Araneae</tp:taxon-name-part></tp:taxon-name>, <tp:taxon-name><tp:taxon-name-part taxon-name-part-type="family">Salticidae</tp:taxon-name-part></tp:taxon-name>)</article-title><source>Zookeys</source><day>05</day><month>2</month><year>2020</year><volume>909</volume><fpage>25</fpage><lpage>57</lpage><pub-id pub-id-type="doi">10.3897/zookeys.909.47137</pub-id></mixed-citation></tp:treatment-meta><tp:nomenclature><tp:taxon-name><object-id xmlns:xlink="http://www.w3.org/1999/xlink" content-type="arpha" xlink:type="simple">40AF0770-A6D9-517E-814A-17A791DBD31C</object-id>
              <tp:taxon-name-part taxon-name-part-type="genus" reg="Gelotia">Gelotia</tp:taxon-name-part>
              <tp:taxon-name-part taxon-name-part-type="species" reg="zhengi">zhengi</tp:taxon-name-part>
            </tp:taxon-name><tp:taxon-authority>Cao &amp; Li, 2016</tp:taxon-authority><xref ref-type="fig" rid="F9">Figs 9</xref><xref ref-type="fig" rid="F10">, 10</xref><xref ref-type="fig" rid="F17">, 17G</xref><xref ref-type="fig" rid="F18">, 18G</xref><xref ref-type="fig" rid="F19">, 19G</xref><tp:nomenclature-citation-list><tp:nomenclature-citation><tp:taxon-name>
                  <tp:taxon-name-part taxon-name-part-type="genus" reg="Gelotia">Gelotia</tp:taxon-name-part> <tp:taxon-name-part taxon-name-part-type="species" reg="zhengi">zhengi</tp:taxon-name-part></tp:taxon-name><comment>Cao &amp; Li, in <xref ref-type="bibr" rid="B3">Cao et al. 2016</xref>: 78, figs 24A–D, 25A, B (♂).</comment></tp:nomenclature-citation></tp:nomenclature-citation-list></tp:nomenclature><tp:treatment-sec sec-type="material" id="SECID0EUABG"><title>Material examined.</title><p>1♂ 1♀ (<named-content xmlns:xlink="http://www.w3.org/1999/xlink" content-type="dwc:institutional_code" xlink:type="simple">IZCAS</named-content> Ar 39795–39796), CHINA: Yunnan: Xishuangbanna, Mengla County, Menglun Town, Menglun Nature Reserve, Lvshilin Rainforest Park, limestone tropical seasonal rainforest (<named-content xmlns:xlink="http://www.w3.org/1999/xlink" content-type="dwc:verbatimCoordinates" xlink:type="simple"><named-content content-type="geo-json" specific-use="{&#34;type&#34;:&#34;Point&#34;,&#34;coordinates&#34;:[101.275000,21.909667]}" id="NCID0ECBBG" xlink:type="simple">21°54.58'N, 101°16.50'E</named-content></named-content>, ca 570 m), 27.04.2019, C. Wang leg; 1♀ (<named-content xmlns:xlink="http://www.w3.org/1999/xlink" content-type="dwc:institutional_code" xlink:type="simple">IZCAS</named-content> Ar 39797), Leprosy Village (<named-content xmlns:xlink="http://www.w3.org/1999/xlink" content-type="dwc:verbatimCoordinates" xlink:type="simple"><named-content content-type="geo-json" specific-use="{&#34;type&#34;:&#34;Point&#34;,&#34;coordinates&#34;:[101.304167,21.893667]}" id="NCID0EPBBG" xlink:type="simple">21°53.62'N, 101°18.25'E</named-content></named-content>, ca 520m), 4.05.2019, Y.F. Tong et al. leg.</p></tp:treatment-sec><tp:treatment-sec sec-type="diagnosis" id="SECID0EUBBG"><title>Diagnosis.</title><p>The male has been diagnosed by Cao and Li (2016). The female resembles. <italic><tp:taxon-name><tp:taxon-name-part taxon-name-part-type="genus" reg="Gelotia">G.</tp:taxon-name-part> <tp:taxon-name-part taxon-name-part-type="species" reg="bimaculata">bimaculata</tp:taxon-name-part></tp:taxon-name></italic> Thorell, 1890 from Borneo but differs by the following: 1) the receptacles are widest medially (Fig. <xref ref-type="fig" rid="F10">10C</xref>), whereas they are widest basally in <italic><tp:taxon-name><tp:taxon-name-part taxon-name-part-type="genus" reg="Gelotia">G.</tp:taxon-name-part> <tp:taxon-name-part taxon-name-part-type="species" reg="bimaculata">bimaculata</tp:taxon-name-part></tp:taxon-name></italic> (<xref ref-type="bibr" rid="B15">Prószyński and Deeleman-Reinhold 2012</xref>, fig. 54); 2) the copulatory openings are situated medially (Fig. <xref ref-type="fig" rid="F10">10A, B</xref>), whereas they are situated anteriorly in <italic><tp:taxon-name><tp:taxon-name-part taxon-name-part-type="genus" reg="Gelotia">G.</tp:taxon-name-part> <tp:taxon-name-part taxon-name-part-type="species" reg="bimaculata">bimaculata</tp:taxon-name-part></tp:taxon-name></italic> (<xref ref-type="bibr" rid="B15">Prószyński and Deeleman-Reinhold 2012</xref>, fig. 53).</p><fig id="F9" position="float" orientation="portrait"><object-id xmlns:xlink="http://www.w3.org/1999/xlink" content-type="doi" xlink:type="simple">10.3897/zookeys.909.47137.figure9</object-id><object-id xmlns:xlink="http://www.w3.org/1999/xlink" content-type="arpha" xlink:type="simple">3867D68B-22B4-5057-99A0-704557D1E435</object-id><label>Figure 9.</label><caption><p>Male palp of <italic><tp:taxon-name><tp:taxon-name-part taxon-name-part-type="genus" reg="Gelotia">Gelotia</tp:taxon-name-part> <tp:taxon-name-part taxon-name-part-type="species" reg="zhengi">zhengi</tp:taxon-name-part></tp:taxon-name></italic> Cao &amp; Li, 2016. <bold>A</bold> prolateral <bold>B</bold> retrolateral <bold>C</bold> ventral <bold>D</bold> bulb, retrolateral. Scale bars: 0.2.</p></caption><graphic xmlns:xlink="http://www.w3.org/1999/xlink" xlink:href="zookeys-909-025-g009.jpg" position="float" orientation="portrait" xlink:type="simple" id="oo_377257.jpg"><uri content-type="original_file" xlink:type="simple">https://binary.pensoft.net/fig/377257</uri></graphic></fig><fig id="F10" position="float" orientation="portrait"><object-id xmlns:xlink="http://www.w3.org/1999/xlink" content-type="doi" xlink:type="simple">10.3897/zookeys.909.47137.figure10</object-id><object-id xmlns:xlink="http://www.w3.org/1999/xlink" content-type="arpha" xlink:type="simple">3037D204-F81E-5691-92C0-07A9071751A6</object-id><label>Figure 10.</label><caption><p><italic><tp:taxon-name><tp:taxon-name-part taxon-name-part-type="genus" reg="Gelotia">Gelotia</tp:taxon-name-part> <tp:taxon-name-part taxon-name-part-type="species" reg="zhengi">zhengi</tp:taxon-name-part></tp:taxon-name></italic> Cao &amp; Li, 2016. <bold>A</bold>, <bold>B</bold> epigyne, ventral <bold>C</bold> epigyne, dorsal <bold>D</bold> male habitus, dorsal <bold>E</bold> female habitus, dorsal <bold>F</bold> female habitus, lateral <bold>G</bold> female habitus, ventral. Scale bars: 0.1 (<bold>A</bold>–<bold>C</bold>); 1.0 (<bold>D</bold>–<bold>G</bold>).</p></caption><graphic xmlns:xlink="http://www.w3.org/1999/xlink" xlink:href="zookeys-909-025-g010.jpg" position="float" orientation="portrait" xlink:type="simple" id="oo_377258.jpg"><uri content-type="original_file" xlink:type="simple">https://binary.pensoft.net/fig/377258</uri></graphic></fig></tp:treatment-sec><tp:treatment-sec sec-type="description" id="SECID0EZFBG"><title>Description.</title><p><bold><italic>Male</italic>.</bold> Described by Cao and Li (2016).</p><p><bold><italic>Female</italic>.</bold> Total length 9.13. Carapace 4.12 long, 2.97 wide. Abdomen 5.56 long, 3.38 wide. Clypeus 0.14 high. Eye sizes and inter-distances: <abbrev xmlns:xlink="http://www.w3.org/1999/xlink" xlink:title="anterior median eye" id="ABBRID0ELGBG" xlink:type="simple">AME</abbrev> 0.70, <abbrev xmlns:xlink="http://www.w3.org/1999/xlink" xlink:title="anterior lateral eye" id="ABBRID0EPGBG" xlink:type="simple">ALE</abbrev> 0.41, <abbrev xmlns:xlink="http://www.w3.org/1999/xlink" xlink:title="posterior lateral eye" id="ABBRID0ETGBG" xlink:type="simple">PLE</abbrev> 0.38, <abbrev xmlns:xlink="http://www.w3.org/1999/xlink" xlink:title="anterior eye row width" id="ABBRID0EXGBG" xlink:type="simple">AERW</abbrev> 2.38, <abbrev xmlns:xlink="http://www.w3.org/1999/xlink" xlink:title="posterior eye row width" id="ABBRID0E2GBG" xlink:type="simple">PERW</abbrev> 2.25, <abbrev xmlns:xlink="http://www.w3.org/1999/xlink" xlink:title="eye field length" id="ABBRID0E6GBG" xlink:type="simple">EFL</abbrev> 1.63. Legs: I 8.39 (2.39, 3.12, 1.90, 0.98), II 7.42 (2.12, 2.71, 1.71, 0.88), III 6.95 (1.95, 2.39, 1.78, 0.83), IV 8.29 (2.39, 3.12, 2.80, 0.98). Carapace (Figs <xref ref-type="fig" rid="F10">10E–G</xref>, <xref ref-type="fig" rid="F17">17G</xref>) red-brown, covered with dense brown setae, posteriorly with white stripes of setae. Clypeus yellow to brown, covered with several long setae. Chelicerae (Fig. <xref ref-type="fig" rid="F18">18G</xref>) red-brown, with 3 promarginal and 6 retromarginal teeth. Endites brown. Labium covered with dark setae. Sternum colored as endites, covered with brown setae. Legs yellow to brown, tibia of legs I with long, dark, dense setae ventrally. Spination of leg I: femur d1-1-3; tibia v2-2-2; metatarsus v2-0-2. Abdomen (Fig. <xref ref-type="fig" rid="F10">10E–G</xref>) elongated oval, dorsum with 2 pairs of muscle depressions medially, covered with dense yellow-brown setae, transverse white stripes postero-medially; venter with broad longitudinal brown stripe extending over the entire length, covered with brown setae. Epigyne (Fig. <xref ref-type="fig" rid="F10">10A–C</xref>) slightly wider than long; windows large, almost round; copulatory openings separated from each other by about 2 times their width, located medially; copulatory ducts stout, ascending before extending transversely to connect with long, oval receptacles; fertilization ducts lamellar.</p></tp:treatment-sec><tp:treatment-sec sec-type="distribution" id="SECID0EXHBG"><title>Distribution.</title><p>China (Yunnan).</p></tp:treatment-sec><tp:treatment-sec><!--Section generated to contain objects referenced in tp:taxon-treatment.--><fig id="F17" position="float" orientation="portrait"><object-id xmlns:xlink="http://www.w3.org/1999/xlink" content-type="doi" xlink:type="simple">10.3897/zookeys.909.47137.figure17</object-id><object-id xmlns:xlink="http://www.w3.org/1999/xlink" content-type="arpha" xlink:type="simple">7931544F-B658-5714-A984-BFF74AEA0F84</object-id><label>Figure 17.</label><caption><p>Frontal view of Carapace, <bold>A–F, H</bold> male holotype; <bold>G</bold> female. <bold>A</bold><italic><tp:taxon-name><tp:taxon-name-part taxon-name-part-type="genus" reg="Cytaea">Cytaea</tp:taxon-name-part> <tp:taxon-name-part taxon-name-part-type="species" reg="tongi">tongi</tp:taxon-name-part></tp:taxon-name></italic> sp. nov. <bold>B</bold><italic><tp:taxon-name><tp:taxon-name-part taxon-name-part-type="genus" reg="Euophrys">Euophrys</tp:taxon-name-part> <tp:taxon-name-part taxon-name-part-type="species" reg="subwanyan">subwanyan</tp:taxon-name-part></tp:taxon-name></italic> sp. nov. <bold>C</bold><italic><tp:taxon-name><tp:taxon-name-part taxon-name-part-type="genus" reg="Dexippus">Dexippus</tp:taxon-name-part> <tp:taxon-name-part taxon-name-part-type="species" reg="pengi">pengi</tp:taxon-name-part></tp:taxon-name></italic> sp. nov. <bold>D</bold><italic><tp:taxon-name><tp:taxon-name-part taxon-name-part-type="genus" reg="Gelotia">Gelotia</tp:taxon-name-part> <tp:taxon-name-part taxon-name-part-type="species" reg="liuae">liuae</tp:taxon-name-part></tp:taxon-name></italic> sp. nov. <bold>E</bold><italic><tp:taxon-name><tp:taxon-name-part taxon-name-part-type="genus" reg="Irura">Irura</tp:taxon-name-part> <tp:taxon-name-part taxon-name-part-type="species" reg="lvshilinensis">lvshilinensis</tp:taxon-name-part></tp:taxon-name></italic> sp. nov. <bold>F</bold><italic><tp:taxon-name><tp:taxon-name-part taxon-name-part-type="genus" reg="Rhene">Rhene</tp:taxon-name-part> <tp:taxon-name-part taxon-name-part-type="species" reg="menglunensis">menglunensis</tp:taxon-name-part></tp:taxon-name></italic> sp. nov. <bold>G</bold><italic><tp:taxon-name><tp:taxon-name-part taxon-name-part-type="genus" reg="Gelotia">Gelotia</tp:taxon-name-part> <tp:taxon-name-part taxon-name-part-type="species" reg="zhengi">zhengi</tp:taxon-name-part></tp:taxon-name></italic> Cao &amp; Li, 2016 <bold>H</bold><italic><tp:taxon-name><tp:taxon-name-part taxon-name-part-type="genus" reg="Siler">Siler</tp:taxon-name-part> <tp:taxon-name-part taxon-name-part-type="species" reg="zhangae">zhangae</tp:taxon-name-part></tp:taxon-name></italic> sp. nov. Scale bars: 0.3 (A–F, H); 0.5 G.</p></caption><graphic xmlns:xlink="http://www.w3.org/1999/xlink" xlink:href="zookeys-909-025-g017.jpg" position="float" orientation="portrait" xlink:type="simple" id="oo_377265.jpg"><uri content-type="original_file" xlink:type="simple">https://binary.pensoft.net/fig/377265</uri></graphic></fig><fig id="F18" position="float" orientation="portrait"><object-id xmlns:xlink="http://www.w3.org/1999/xlink" content-type="doi" xlink:type="simple">10.3897/zookeys.909.47137.figure18</object-id><object-id xmlns:xlink="http://www.w3.org/1999/xlink" content-type="arpha" xlink:type="simple">2D790CB1-AD10-5312-B80F-7D34A8810E49</object-id><label>Figure 18.</label><caption><p>Dorsal view of chelicerae, <bold>A</bold>–<bold>F</bold>, <bold>H</bold> male holotype; <bold>G</bold> female. <bold>A</bold><italic><tp:taxon-name><tp:taxon-name-part taxon-name-part-type="genus" reg="Cytaea">Cytaea</tp:taxon-name-part> <tp:taxon-name-part taxon-name-part-type="species" reg="tongi">tongi</tp:taxon-name-part></tp:taxon-name></italic> sp. nov. <bold>B</bold><italic><tp:taxon-name><tp:taxon-name-part taxon-name-part-type="genus" reg="Euophrys">Euophrys</tp:taxon-name-part> <tp:taxon-name-part taxon-name-part-type="species" reg="subwanyan">subwanyan</tp:taxon-name-part></tp:taxon-name></italic> sp. nov. <bold>C</bold><italic><tp:taxon-name><tp:taxon-name-part taxon-name-part-type="genus" reg="Dexippus">Dexippus</tp:taxon-name-part> <tp:taxon-name-part taxon-name-part-type="species" reg="pengi">pengi</tp:taxon-name-part></tp:taxon-name></italic> sp. nov. <bold>D</bold><italic><tp:taxon-name><tp:taxon-name-part taxon-name-part-type="genus" reg="Gelotia">Gelotia</tp:taxon-name-part> <tp:taxon-name-part taxon-name-part-type="species" reg="liuae">liuae</tp:taxon-name-part></tp:taxon-name></italic> sp. nov. <bold>E</bold><italic><tp:taxon-name><tp:taxon-name-part taxon-name-part-type="genus" reg="Irura">Irura</tp:taxon-name-part> <tp:taxon-name-part taxon-name-part-type="species" reg="lvshilinensis">lvshilinensis</tp:taxon-name-part></tp:taxon-name></italic> sp. nov. <bold>F</bold><italic><tp:taxon-name><tp:taxon-name-part taxon-name-part-type="genus" reg="Rhene">Rhene</tp:taxon-name-part> <tp:taxon-name-part taxon-name-part-type="species" reg="menglunensis">menglunensis</tp:taxon-name-part></tp:taxon-name></italic> sp. nov. <bold>G</bold><italic><tp:taxon-name><tp:taxon-name-part taxon-name-part-type="genus" reg="Gelotia">Gelotia</tp:taxon-name-part> <tp:taxon-name-part taxon-name-part-type="species" reg="zhengi">zhengi</tp:taxon-name-part></tp:taxon-name></italic> Cao &amp; Li, 2016 <bold>H</bold><italic><tp:taxon-name><tp:taxon-name-part taxon-name-part-type="genus" reg="Siler">Siler</tp:taxon-name-part> <tp:taxon-name-part taxon-name-part-type="species" reg="zhangae">zhangae</tp:taxon-name-part></tp:taxon-name></italic> sp. nov. Scale bars: 0.1.</p></caption><graphic xmlns:xlink="http://www.w3.org/1999/xlink" xlink:href="zookeys-909-025-g018.jpg" position="float" orientation="portrait" xlink:type="simple" id="oo_377266.jpg"><uri content-type="original_file" xlink:type="simple">https://binary.pensoft.net/fig/377266</uri></graphic></fig><fig id="F19" position="float" orientation="portrait"><object-id xmlns:xlink="http://www.w3.org/1999/xlink" content-type="doi" xlink:type="simple">10.3897/zookeys.909.47137.figure19</object-id><object-id xmlns:xlink="http://www.w3.org/1999/xlink" content-type="arpha" xlink:type="simple">0369F5C1-303E-5681-A3CD-2429A51C06C1</object-id><label>Figure 19.</label><caption><p>Prolateral view of right leg I, <bold>A</bold>–<bold>F</bold>, <bold>H</bold> male holotype; <bold>G</bold> female. <bold>A</bold><italic><tp:taxon-name><tp:taxon-name-part taxon-name-part-type="genus" reg="Cytaea">Cytaea</tp:taxon-name-part> <tp:taxon-name-part taxon-name-part-type="species" reg="tongi">tongi</tp:taxon-name-part></tp:taxon-name></italic> sp. nov. <bold>B</bold><italic><tp:taxon-name><tp:taxon-name-part taxon-name-part-type="genus" reg="Euophrys">Euophrys</tp:taxon-name-part> <tp:taxon-name-part taxon-name-part-type="species" reg="subwanyan">subwanyan</tp:taxon-name-part></tp:taxon-name></italic> sp. nov. <bold>C</bold><italic><tp:taxon-name><tp:taxon-name-part taxon-name-part-type="genus" reg="Dexippus">Dexippus</tp:taxon-name-part> <tp:taxon-name-part taxon-name-part-type="species" reg="pengi">pengi</tp:taxon-name-part></tp:taxon-name></italic> sp. nov. <bold>D</bold><italic><tp:taxon-name><tp:taxon-name-part taxon-name-part-type="genus" reg="Gelotia">Gelotia</tp:taxon-name-part> <tp:taxon-name-part taxon-name-part-type="species" reg="liuae">liuae</tp:taxon-name-part></tp:taxon-name></italic> sp. nov. <bold>E</bold><italic><tp:taxon-name><tp:taxon-name-part taxon-name-part-type="genus" reg="Irura">Irura</tp:taxon-name-part> <tp:taxon-name-part taxon-name-part-type="species" reg="lvshilinensis">lvshilinensis</tp:taxon-name-part></tp:taxon-name></italic> sp. nov. <bold>F</bold><italic><tp:taxon-name><tp:taxon-name-part taxon-name-part-type="genus" reg="Rhene">Rhene</tp:taxon-name-part> <tp:taxon-name-part taxon-name-part-type="species" reg="menglunensis">menglunensis</tp:taxon-name-part></tp:taxon-name></italic> sp. nov. <bold>G</bold><italic><tp:taxon-name><tp:taxon-name-part taxon-name-part-type="genus" reg="Gelotia">Gelotia</tp:taxon-name-part> <tp:taxon-name-part taxon-name-part-type="species" reg="zhengi">zhengi</tp:taxon-name-part></tp:taxon-name></italic> Cao &amp; Li, 2016 <bold>H</bold><italic><tp:taxon-name><tp:taxon-name-part taxon-name-part-type="genus" reg="Siler">Siler</tp:taxon-name-part> <tp:taxon-name-part taxon-name-part-type="species" reg="zhangae">zhangae</tp:taxon-name-part></tp:taxon-name></italic> sp. nov. Scale bars: 0.5.</p></caption><graphic xmlns:xlink="http://www.w3.org/1999/xlink" xlink:href="zookeys-909-025-g019.jpg" position="float" orientation="portrait" xlink:type="simple" id="oo_377267.jpg"><uri content-type="original_file" xlink:type="simple">https://binary.pensoft.net/fig/377267</uri></graphic></fig></tp:treatment-sec><ref-list><ref id="B3"><mixed-citation xmlns:xlink="http://www.w3.org/1999/xlink" xlink:type="simple"><person-group><name name-style="western"><surname>Cao</surname><given-names>Q</given-names></name><name name-style="western"><surname>Li</surname><given-names>S</given-names></name><name name-style="western"><surname>Żabka</surname><given-names>M</given-names></name></person-group> (<year>2016</year>) <article-title>The jumping spiders from Xishuangbanna, Yunnan, China (<tp:taxon-name><tp:taxon-name-part taxon-name-part-type="order">Araneae</tp:taxon-name-part></tp:taxon-name>, <tp:taxon-name><tp:taxon-name-part taxon-name-part-type="family">Salticidae</tp:taxon-name-part></tp:taxon-name>).</article-title><source>ZooKeys</source><volume>630</volume>: <fpage>43</fpage>–<lpage>104</lpage>. <ext-link xlink:type="simple" ext-link-type="doi" xlink:href="10.3897/zookeys.630.8466">https://doi.org/10.3897/zookeys.630.8466</ext-link></mixed-citation></ref><ref id="B15"><mixed-citation xmlns:xlink="http://www.w3.org/1999/xlink" xlink:type="simple"><person-group><name name-style="western"><surname>Prószyński</surname><given-names>J</given-names></name><name name-style="western"><surname>Deeleman-Reinhold</surname><given-names>CL</given-names></name></person-group> (<year>2012</year>) <article-title>Description of some <tp:taxon-name><tp:taxon-name-part taxon-name-part-type="family">Salticidae</tp:taxon-name-part></tp:taxon-name> (<tp:taxon-name><tp:taxon-name-part taxon-name-part-type="order">Aranei</tp:taxon-name-part></tp:taxon-name>) from the Malay archipelago. II. <tp:taxon-name><tp:taxon-name-part taxon-name-part-type="family">Salticidae</tp:taxon-name-part></tp:taxon-name> of Java and Sumatra, with comments on related species.</article-title><source><tp:taxon-name><tp:taxon-name-part taxon-name-part-type="phylum">Arthropoda</tp:taxon-name-part></tp:taxon-name> Selecta</source><volume>21</volume>: <fpage>29</fpage>–<lpage>60</lpage>. <ext-link xlink:type="simple" ext-link-type="doi" xlink:href="10.15298/arthsel.21.1.04">https://doi.org/10.15298/arthsel.21.1.04</ext-link></mixed-citation></ref></ref-list></tp:taxon-treatment>
