# Supplementary material for: On eight species of jumping spiders from Xishuangbanna, Yunnan, China (Araneae, Salticidae)
Source: Zookeys. 2020 Feb 5;909:25–57. doi: 10.3897/zookeys.909.47137 (PMC7015953; doi:10.3897/zookeys.909.47137)
Supplement: XML Treatment for Irura [file zookeys.909.47137-treatment10.xml]

<!DOCTYPE tp:taxon-treatment
  PUBLIC "-//TaxonX//DTD Taxonomic Treatment Publishing DTD v0 20100105//EN" "tax-treatment-NSO.dtd">
<tp:taxon-treatment xmlns:tp="http://www.plazi.org/taxpub"><tp:treatment-meta><kwd-group><label>Taxon classification</label><kwd><named-content xmlns:xlink="http://www.w3.org/1999/xlink" content-type="kingdom">Animalia</named-content></kwd><kwd><named-content xmlns:xlink="http://www.w3.org/1999/xlink" content-type="order">Araneae</named-content></kwd><kwd><named-content xmlns:xlink="http://www.w3.org/1999/xlink" content-type="family">Salticidae</named-content></kwd></kwd-group><mixed-citation publication-type="journal"><person-group><name><surname>Wang</surname><given-names>Cheng</given-names></name><name><surname>Li</surname><given-names>Shuqiang</given-names></name></person-group><article-title>On eight species of jumping spiders from Xishuangbanna, Yunnan, China (<tp:taxon-name><tp:taxon-name-part taxon-name-part-type="order">Araneae</tp:taxon-name-part></tp:taxon-name>, <tp:taxon-name><tp:taxon-name-part taxon-name-part-type="family">Salticidae</tp:taxon-name-part></tp:taxon-name>)</article-title><source>Zookeys</source><day>05</day><month>2</month><year>2020</year><volume>909</volume><fpage>25</fpage><lpage>57</lpage><pub-id pub-id-type="doi">10.3897/zookeys.909.47137</pub-id></mixed-citation></tp:treatment-meta><tp:nomenclature><tp:taxon-name><object-id xmlns:xlink="http://www.w3.org/1999/xlink" content-type="arpha" xlink:type="simple">358C7372-B92F-5144-AB31-1D54E777500B</object-id>
              <tp:taxon-name-part taxon-name-part-type="genus" reg="Irura">Irura</tp:taxon-name-part>
            </tp:taxon-name><tp:taxon-authority>Peckham &amp; Peckham, 1901</tp:taxon-authority></tp:nomenclature><tp:treatment-sec sec-type="type species" id="SECID0E2IBG"><title>Type species.</title><p><italic><tp:taxon-name><tp:taxon-name-part taxon-name-part-type="genus" reg="Irura">Irura</tp:taxon-name-part> <tp:taxon-name-part taxon-name-part-type="species" reg="pulchra">pulchra</tp:taxon-name-part></tp:taxon-name></italic> Peckham &amp; Peckham, 1901 from Sri Lanka.</p></tp:treatment-sec><tp:treatment-sec sec-type="comments" id="SECID0EMJBG"><title>Comments.</title><p>The genus <italic><tp:taxon-name><tp:taxon-name-part taxon-name-part-type="genus" reg="Irura">Irura</tp:taxon-name-part></tp:taxon-name></italic> is represented by 16 nominal species that are endemic to Vietnam (2), Malaysia (1), Sri Lanka (1), and China (11). The type locality of <italic><tp:taxon-name><tp:taxon-name-part taxon-name-part-type="genus" reg="Irura">I.</tp:taxon-name-part> <tp:taxon-name-part taxon-name-part-type="species" reg="mandarina">mandarina</tp:taxon-name-part></tp:taxon-name></italic> Simon, 1903 is unknown other than “Southeast Asia” (<xref ref-type="bibr" rid="B21">WSC 2020</xref>). The genus is rather poorly studied. Five species, including the generotype, are known from only females and two species from only males. The generotype, <italic><tp:taxon-name><tp:taxon-name-part taxon-name-part-type="genus" reg="Irura">I.</tp:taxon-name-part> <tp:taxon-name-part taxon-name-part-type="species" reg="pulchra">pulchra</tp:taxon-name-part></tp:taxon-name></italic>, is the westernmost species, and all other species are known from more than 2000 km east. The concept of the genus suggested by <xref ref-type="bibr" rid="B8">Peng et al. (1993)</xref> is followed here.</p></tp:treatment-sec><ref-list><ref id="B21"><mixed-citation xmlns:xlink="http://www.w3.org/1999/xlink" xlink:type="simple"><institution xlink:type="simple">WSC</institution> (<year>2020</year>) World Spider Catalog, version 20.5. Natural History Museum Bern. <ext-link xlink:type="simple" ext-link-type="uri" xlink:href="http://wsc.nmbe.ch">http://wsc.nmbe.ch</ext-link> [2020-1-6]</mixed-citation></ref><ref id="B8"><mixed-citation xmlns:xlink="http://www.w3.org/1999/xlink" xlink:type="simple"><person-group><name name-style="western"><surname>Peng</surname><given-names>XJ</given-names></name><name name-style="western"><surname>Xie</surname><given-names>LP</given-names></name><name name-style="western"><surname>Xiao</surname><given-names>XQ</given-names></name><name name-style="western"><surname>Yin</surname><given-names>CM</given-names></name></person-group> (<year>1993</year>) <source>Salticids in China (<tp:taxon-name><tp:taxon-name-part taxon-name-part-type="class">Arachnida</tp:taxon-name-part></tp:taxon-name>: <tp:taxon-name><tp:taxon-name-part taxon-name-part-type="order">Araneae</tp:taxon-name-part></tp:taxon-name>).</source><publisher-name>Hunan Normal University Press</publisher-name>, <publisher-loc>Changsha, China</publisher-loc>, <size units="page">270 pp</size>.</mixed-citation></ref></ref-list></tp:taxon-treatment>
