# Supplementary material for: On eight species of jumping spiders from Xishuangbanna, Yunnan, China (Araneae, Salticidae)
Source: Zookeys. 2020 Feb 5;909:25–57. doi: 10.3897/zookeys.909.47137 (PMC7015953; doi:10.3897/zookeys.909.47137)
Supplement: XML Treatment for Irura lvshilinensis [file zookeys.909.47137-treatment11.xml]

<!DOCTYPE tp:taxon-treatment
  PUBLIC "-//TaxonX//DTD Taxonomic Treatment Publishing DTD v0 20100105//EN" "tax-treatment-NSO.dtd">
<tp:taxon-treatment xmlns:tp="http://www.plazi.org/taxpub"><tp:treatment-meta><kwd-group><label>Taxon classification</label><kwd><named-content xmlns:xlink="http://www.w3.org/1999/xlink" content-type="kingdom">Animalia</named-content></kwd><kwd><named-content xmlns:xlink="http://www.w3.org/1999/xlink" content-type="order">Araneae</named-content></kwd><kwd><named-content xmlns:xlink="http://www.w3.org/1999/xlink" content-type="family">Salticidae</named-content></kwd></kwd-group><mixed-citation publication-type="journal"><person-group><name><surname>Wang</surname><given-names>Cheng</given-names></name><name><surname>Li</surname><given-names>Shuqiang</given-names></name></person-group><article-title>On eight species of jumping spiders from Xishuangbanna, Yunnan, China (<tp:taxon-name><tp:taxon-name-part taxon-name-part-type="order">Araneae</tp:taxon-name-part></tp:taxon-name>, <tp:taxon-name><tp:taxon-name-part taxon-name-part-type="family">Salticidae</tp:taxon-name-part></tp:taxon-name>)</article-title><source>Zookeys</source><day>05</day><month>2</month><year>2020</year><volume>909</volume><fpage>25</fpage><lpage>57</lpage><pub-id pub-id-type="doi">10.3897/zookeys.909.47137</pub-id></mixed-citation></tp:treatment-meta><tp:nomenclature><tp:taxon-name><object-id xmlns:xlink="http://www.w3.org/1999/xlink" content-type="arpha" xlink:type="simple">A1F5435D-2C48-51C7-A33B-4ECA31E4B197</object-id>
              <tp:taxon-name-part taxon-name-part-type="genus" reg="Irura">Irura</tp:taxon-name-part>
              <tp:taxon-name-part taxon-name-part-type="species" reg="lvshilinensis">lvshilinensis</tp:taxon-name-part>
              <object-id xmlns:xlink="http://www.w3.org/1999/xlink" content-type="zoobank" xlink:type="simple">http://zoobank.org/23C20C31-C56C-439C-8DC2-E696834ACDE7</object-id>
            </tp:taxon-name><tp:taxon-status xmlns:xlink="http://www.w3.org/1999/xlink" xlink:type="simple">sp. nov.</tp:taxon-status><xref ref-type="fig" rid="F11">Figs 11</xref><xref ref-type="fig" rid="F12">, 12</xref><xref ref-type="fig" rid="F17">, 17E</xref><xref ref-type="fig" rid="F18">, 18E</xref><xref ref-type="fig" rid="F19">, 19E</xref></tp:nomenclature><tp:treatment-sec sec-type="type material" id="SECID0ETMBG"><title>Type material.</title><p><bold><italic>Holotype</italic></bold> ♂ (<named-content xmlns:xlink="http://www.w3.org/1999/xlink" content-type="dwc:institutional_code" xlink:type="simple">IZCAS</named-content> Ar 39798), CHINA: Yunnan: Xishuangbanna, Mengla County, Menglun Town, Menglun Nature Reserve, Lvshilin Rainforest Park, limestone tropical seasonal rainforest (<named-content xmlns:xlink="http://www.w3.org/1999/xlink" content-type="dwc:verbatimCoordinates" xlink:type="simple"><named-content content-type="geo-json" specific-use="{&#34;type&#34;:&#34;Point&#34;,&#34;coordinates&#34;:[101.275000,21.909667]}" id="NCID0EGNBG" xlink:type="simple">21°54.58'N, 101°16.50'E</named-content></named-content>, ca 570 m), 27.04.2019, C. Wang leg. <bold><italic>Paratypes</italic></bold>: 2♂ 1♀ (<named-content xmlns:xlink="http://www.w3.org/1999/xlink" content-type="dwc:institutional_code" xlink:type="simple">IZCAS</named-content> Ar 39799–39801), same data as holotype.</p></tp:treatment-sec><tp:treatment-sec sec-type="etymology" id="SECID0ETNBG"><title>Etymology.</title><p>The species name is derived from the name of the type locality; adjective.</p></tp:treatment-sec><tp:treatment-sec sec-type="diagnosis" id="SECID0EYNBG"><title>Diagnosis.</title><p>The male of <italic><tp:taxon-name><tp:taxon-name-part taxon-name-part-type="genus" reg="Irura">I.</tp:taxon-name-part> <tp:taxon-name-part taxon-name-part-type="species" reg="lvshilinensis">lvshilinensis</tp:taxon-name-part></tp:taxon-name></italic> sp. nov. can be easily distinguished from other species considered in this genus except for <italic><tp:taxon-name><tp:taxon-name-part taxon-name-part-type="genus" reg="Irura">I.</tp:taxon-name-part> <tp:taxon-name-part taxon-name-part-type="species" reg="uniprocessa">uniprocessa</tp:taxon-name-part></tp:taxon-name></italic> Mi &amp; Wang, 2016 from China by lacking a <abbrev xmlns:xlink="http://www.w3.org/1999/xlink" xlink:title="retrolateral tibial apophysis" id="ABBRID0EUOBG" xlink:type="simple">RTA</abbrev>. It can be distinguished from <italic><tp:taxon-name><tp:taxon-name-part taxon-name-part-type="genus" reg="Irura">I.</tp:taxon-name-part> <tp:taxon-name-part taxon-name-part-type="species" reg="uniprocessa">uniprocessa</tp:taxon-name-part></tp:taxon-name></italic> by the following: 1) the embolus is about one and a third times the bulb length (Fig. <xref ref-type="fig" rid="F11">11C, D</xref>), whereas it is almost equal to the bulb length in <italic><tp:taxon-name><tp:taxon-name-part taxon-name-part-type="genus" reg="Irura">I.</tp:taxon-name-part> <tp:taxon-name-part taxon-name-part-type="species" reg="uniprocessa">uniprocessa</tp:taxon-name-part></tp:taxon-name></italic> (<xref ref-type="bibr" rid="B6">Mi and Wang 2016</xref>, figs 1c, 2a); 2) the cymbial process extends distally above the tibia (Fig. <xref ref-type="fig" rid="F11">11B</xref>), whereas it does not extend beyond the tibia-cymbium joint in <italic><tp:taxon-name><tp:taxon-name-part taxon-name-part-type="genus" reg="Irura">I.</tp:taxon-name-part> <tp:taxon-name-part taxon-name-part-type="species" reg="uniprocessa">uniprocessa</tp:taxon-name-part></tp:taxon-name></italic> (<xref ref-type="bibr" rid="B6">Mi and Wang 2016</xref>, figs 1d, 2b). The female of the new species resembles <italic><tp:taxon-name><tp:taxon-name-part taxon-name-part-type="genus" reg="Irura">I.</tp:taxon-name-part> <tp:taxon-name-part taxon-name-part-type="species" reg="yunnanensis">yunnanensis</tp:taxon-name-part></tp:taxon-name></italic> (Peng &amp; Yin, 1991,) known from China, in the general shape of the epigyne but differs in the following: 1) the intermediate canal of the receptacles is coiled and forms a loop medially (Fig. <xref ref-type="fig" rid="F12">12C</xref>), whereas the intermediate canal of the receptacles is only curved in <italic><tp:taxon-name><tp:taxon-name-part taxon-name-part-type="genus" reg="Irura">I.</tp:taxon-name-part> <tp:taxon-name-part taxon-name-part-type="species" reg="yunnanensis">yunnanensis</tp:taxon-name-part></tp:taxon-name></italic> (<xref ref-type="bibr" rid="B7">Peng and Yin 1991</xref>, fig. 3H); 2) the fertilization ducts are located medially (Fig. <xref ref-type="fig" rid="F12">12C</xref>), whereas they are located posteriorly in <italic><tp:taxon-name><tp:taxon-name-part taxon-name-part-type="genus" reg="Irura">I.</tp:taxon-name-part> <tp:taxon-name-part taxon-name-part-type="species" reg="yunnanensis">yunnanensis</tp:taxon-name-part></tp:taxon-name></italic> (<xref ref-type="bibr" rid="B7">Peng and Yin 1991</xref>, fig. 3H).</p><fig id="F11" position="float" orientation="portrait"><object-id xmlns:xlink="http://www.w3.org/1999/xlink" content-type="doi" xlink:type="simple">10.3897/zookeys.909.47137.figure11</object-id><object-id xmlns:xlink="http://www.w3.org/1999/xlink" content-type="arpha" xlink:type="simple">AB16CD0C-55A2-5E32-88CC-5885F3C1DE1C</object-id><label>Figure 11.</label><caption><p>Male palp of <italic><tp:taxon-name><tp:taxon-name-part taxon-name-part-type="genus" reg="Irura">Irura</tp:taxon-name-part> <tp:taxon-name-part taxon-name-part-type="species" reg="lvshilinensis">lvshilinensis</tp:taxon-name-part></tp:taxon-name></italic> sp. nov., <bold>A</bold>–<bold>C</bold>, <bold>E</bold> male holotype; <bold>D</bold> male paratype. <bold>A</bold> prolateral <bold>B</bold> retrolateral <bold>C</bold> ventral <bold>D</bold> bulb, ventral <bold>E</bold> dorsal. Scale bars: 0.1.</p></caption><graphic xmlns:xlink="http://www.w3.org/1999/xlink" xlink:href="zookeys-909-025-g011.jpg" position="float" orientation="portrait" xlink:type="simple" id="oo_377259.jpg"><uri content-type="original_file" xlink:type="simple">https://binary.pensoft.net/fig/377259</uri></graphic></fig></tp:treatment-sec><tp:treatment-sec sec-type="description" id="SECID0EETBG"><title>Description.</title><p><bold><italic>Male</italic>.</bold> Total length 3.98. Carapace 1.96 long, 2.05 wide. Abdomen 2.20 long, 1.82 wide. Clypeus 0.03 high. Eye sizes and inter-distances: <abbrev xmlns:xlink="http://www.w3.org/1999/xlink" xlink:title="anterior median eye" id="ABBRID0EPTBG" xlink:type="simple">AME</abbrev> 0.45, <abbrev xmlns:xlink="http://www.w3.org/1999/xlink" xlink:title="anterior lateral eye" id="ABBRID0ETTBG" xlink:type="simple">ALE</abbrev> 0.29, <abbrev xmlns:xlink="http://www.w3.org/1999/xlink" xlink:title="posterior lateral eye" id="ABBRID0EXTBG" xlink:type="simple">PLE</abbrev> 0.21, <abbrev xmlns:xlink="http://www.w3.org/1999/xlink" xlink:title="anterior eye row width" id="ABBRID0E2TBG" xlink:type="simple">AERW</abbrev> 1.68, <abbrev xmlns:xlink="http://www.w3.org/1999/xlink" xlink:title="posterior eye row width" id="ABBRID0E6TBG" xlink:type="simple">PERW</abbrev> 1.95, <abbrev xmlns:xlink="http://www.w3.org/1999/xlink" xlink:title="eye field length" id="ABBRID0EDUBG" xlink:type="simple">EFL</abbrev> 0.96. Legs: I 5.00 (1.59, 2.24, 0.71, 0.46), II 2.99 (0.98, 1.07, 0.54, 0.40), III 2.73 (0.93, 0.90, 0.50, 0.40), IV 3.11 (1.02, 1.07, 0.61, 0.41). Carapace (Figs <xref ref-type="fig" rid="F12">12D, E</xref>, <xref ref-type="fig" rid="F17">17E</xref>) red-brown, covered with dense black setae, cephalic part with irregular dark stripe medially, thoracic part sloping acutely, with pair of dark stripes. Clypeus brown, with long setae. Fovea indistinct. Chelicerae (Fig. <xref ref-type="fig" rid="F18">18E</xref>) red-brown, with 2 promarginal teeth and 1 retromarginal fissident with 4 cusps. Endites yellow-brown, labium colored as endites, tip covered with dense, dark setae. Sternum yellow. Legs brown to red-brown; legs I stronger than others. Spination of leg I: tibia v0-2-2; metatarsus v2-0-2. Abdomen (Fig. <xref ref-type="fig" rid="F12">12D, E</xref>) oval, dorsum with 3 pairs of muscle depressions medially, covered with setae; venter pale, with large, brown markings posteriorly. Palp (Fig. <xref ref-type="fig" rid="F11">11A–E</xref>): femur red-brown, about 3.5 times longer than wide; patella colored as femur, slightly longer than wide; tibia slightly longer than wide, lacking apophysis; cymbium flattened, longer than wide, proximo-retrolaterally with well-developed process extending above tibia about 1/5 tibial length in retrolateral view; bulb almost round, with sperm duct extending along margin; embolus slender, about 1.3 times bulb length, arising at almost 9 o’clock, with a pointed tip that reaches cymbial tip.</p><fig id="F12" position="float" orientation="portrait"><object-id xmlns:xlink="http://www.w3.org/1999/xlink" content-type="doi" xlink:type="simple">10.3897/zookeys.909.47137.figure12</object-id><object-id xmlns:xlink="http://www.w3.org/1999/xlink" content-type="arpha" xlink:type="simple">C4A224CA-7A16-5895-B1B1-9F256CF225F1</object-id><label>Figure 12.</label><caption><p><italic><tp:taxon-name><tp:taxon-name-part taxon-name-part-type="genus" reg="Irura">Irura</tp:taxon-name-part> <tp:taxon-name-part taxon-name-part-type="species" reg="lvshilinensis">lvshilinensis</tp:taxon-name-part></tp:taxon-name></italic> sp. nov., female paratype and male holotype. <bold>A</bold>, <bold>B</bold> epigyne, ventral <bold>C</bold> epigyne, dorsal <bold>D</bold> holotype habitus, dorsal <bold>E</bold> holotype habitus, lateral <bold>F</bold> female paratype habitus, dorsal. Scale bars: 0.1 (<bold>A</bold>–<bold>C</bold>); 0.5 (<bold>D</bold>–<bold>F</bold>).</p></caption><graphic xmlns:xlink="http://www.w3.org/1999/xlink" xlink:href="zookeys-909-025-g012.jpg" position="float" orientation="portrait" xlink:type="simple" id="oo_377260.jpg"><uri content-type="original_file" xlink:type="simple">https://binary.pensoft.net/fig/377260</uri></graphic></fig><p><bold><italic>Female</italic>.</bold> Total length 3.65. Carapace 1.54 long, 1.67 wide. Abdomen 2.14 long, 1.79 wide. Clypeus 0.03 high. Eye sizes and inter-distances: <abbrev xmlns:xlink="http://www.w3.org/1999/xlink" xlink:title="anterior median eye" id="ABBRID0EOWBG" xlink:type="simple">AME</abbrev> 0.37, <abbrev xmlns:xlink="http://www.w3.org/1999/xlink" xlink:title="anterior lateral eye" id="ABBRID0ESWBG" xlink:type="simple">ALE</abbrev> 0.21, <abbrev xmlns:xlink="http://www.w3.org/1999/xlink" xlink:title="posterior lateral eye" id="ABBRID0EWWBG" xlink:type="simple">PLE</abbrev> 0.19, <abbrev xmlns:xlink="http://www.w3.org/1999/xlink" xlink:title="anterior eye row width" id="ABBRID0E1WBG" xlink:type="simple">AERW</abbrev> 1.39, <abbrev xmlns:xlink="http://www.w3.org/1999/xlink" xlink:title="posterior eye row width" id="ABBRID0E5WBG" xlink:type="simple">PERW</abbrev> 1.74, <abbrev xmlns:xlink="http://www.w3.org/1999/xlink" xlink:title="eye field length" id="ABBRID0ECXBG" xlink:type="simple">EFL</abbrev> 0.88. Legs: I 3.63 (0.98, 1.63, 0.61, 0.41), II 2.64 (0.85, 0.95, 0.44, 0.40), III 2.34 (0.76, 0.78, 0.40, 0.40), IV 2.91 (0.95, 1.10, 0.46, 0.40). Habitus (Fig. <xref ref-type="fig" rid="F12">12F</xref>) similar to that of male except paler, with pair of dark round patches on the dorsum of the abdomen. Epigyne (Fig. <xref ref-type="fig" rid="F12">12A–C</xref>) slightly wider than long; copulatory openings located posteriorly; copulatory ducts indistinct; receptacle divided into 2 chambers interconnected by an intermediate canal, anterior chamber almost pyriform, posterior chamber elongated oval; intermediate canal of receptacles long, coiling into complete circle medially; fertilization ducts slender, situated medially.</p></tp:treatment-sec><tp:treatment-sec sec-type="distribution" id="SECID0EOXBG"><title>Distribution.</title><p>China (Yunnan).</p></tp:treatment-sec><tp:treatment-sec><!--Section generated to contain objects referenced in tp:taxon-treatment.--><fig id="F17" position="float" orientation="portrait"><object-id xmlns:xlink="http://www.w3.org/1999/xlink" content-type="doi" xlink:type="simple">10.3897/zookeys.909.47137.figure17</object-id><object-id xmlns:xlink="http://www.w3.org/1999/xlink" content-type="arpha" xlink:type="simple">7931544F-B658-5714-A984-BFF74AEA0F84</object-id><label>Figure 17.</label><caption><p>Frontal view of Carapace, <bold>A–F, H</bold> male holotype; <bold>G</bold> female. <bold>A</bold><italic><tp:taxon-name><tp:taxon-name-part taxon-name-part-type="genus" reg="Cytaea">Cytaea</tp:taxon-name-part> <tp:taxon-name-part taxon-name-part-type="species" reg="tongi">tongi</tp:taxon-name-part></tp:taxon-name></italic> sp. nov. <bold>B</bold><italic><tp:taxon-name><tp:taxon-name-part taxon-name-part-type="genus" reg="Euophrys">Euophrys</tp:taxon-name-part> <tp:taxon-name-part taxon-name-part-type="species" reg="subwanyan">subwanyan</tp:taxon-name-part></tp:taxon-name></italic> sp. nov. <bold>C</bold><italic><tp:taxon-name><tp:taxon-name-part taxon-name-part-type="genus" reg="Dexippus">Dexippus</tp:taxon-name-part> <tp:taxon-name-part taxon-name-part-type="species" reg="pengi">pengi</tp:taxon-name-part></tp:taxon-name></italic> sp. nov. <bold>D</bold><italic><tp:taxon-name><tp:taxon-name-part taxon-name-part-type="genus" reg="Gelotia">Gelotia</tp:taxon-name-part> <tp:taxon-name-part taxon-name-part-type="species" reg="liuae">liuae</tp:taxon-name-part></tp:taxon-name></italic> sp. nov. <bold>E</bold><italic><tp:taxon-name><tp:taxon-name-part taxon-name-part-type="genus" reg="Irura">Irura</tp:taxon-name-part> <tp:taxon-name-part taxon-name-part-type="species" reg="lvshilinensis">lvshilinensis</tp:taxon-name-part></tp:taxon-name></italic> sp. nov. <bold>F</bold><italic><tp:taxon-name><tp:taxon-name-part taxon-name-part-type="genus" reg="Rhene">Rhene</tp:taxon-name-part> <tp:taxon-name-part taxon-name-part-type="species" reg="menglunensis">menglunensis</tp:taxon-name-part></tp:taxon-name></italic> sp. nov. <bold>G</bold><italic><tp:taxon-name><tp:taxon-name-part taxon-name-part-type="genus" reg="Gelotia">Gelotia</tp:taxon-name-part> <tp:taxon-name-part taxon-name-part-type="species" reg="zhengi">zhengi</tp:taxon-name-part></tp:taxon-name></italic> Cao &amp; Li, 2016 <bold>H</bold><italic><tp:taxon-name><tp:taxon-name-part taxon-name-part-type="genus" reg="Siler">Siler</tp:taxon-name-part> <tp:taxon-name-part taxon-name-part-type="species" reg="zhangae">zhangae</tp:taxon-name-part></tp:taxon-name></italic> sp. nov. Scale bars: 0.3 (A–F, H); 0.5 G.</p></caption><graphic xmlns:xlink="http://www.w3.org/1999/xlink" xlink:href="zookeys-909-025-g017.jpg" position="float" orientation="portrait" xlink:type="simple" id="oo_377265.jpg"><uri content-type="original_file" xlink:type="simple">https://binary.pensoft.net/fig/377265</uri></graphic></fig><fig id="F18" position="float" orientation="portrait"><object-id xmlns:xlink="http://www.w3.org/1999/xlink" content-type="doi" xlink:type="simple">10.3897/zookeys.909.47137.figure18</object-id><object-id xmlns:xlink="http://www.w3.org/1999/xlink" content-type="arpha" xlink:type="simple">2D790CB1-AD10-5312-B80F-7D34A8810E49</object-id><label>Figure 18.</label><caption><p>Dorsal view of chelicerae, <bold>A</bold>–<bold>F</bold>, <bold>H</bold> male holotype; <bold>G</bold> female. <bold>A</bold><italic><tp:taxon-name><tp:taxon-name-part taxon-name-part-type="genus" reg="Cytaea">Cytaea</tp:taxon-name-part> <tp:taxon-name-part taxon-name-part-type="species" reg="tongi">tongi</tp:taxon-name-part></tp:taxon-name></italic> sp. nov. <bold>B</bold><italic><tp:taxon-name><tp:taxon-name-part taxon-name-part-type="genus" reg="Euophrys">Euophrys</tp:taxon-name-part> <tp:taxon-name-part taxon-name-part-type="species" reg="subwanyan">subwanyan</tp:taxon-name-part></tp:taxon-name></italic> sp. nov. <bold>C</bold><italic><tp:taxon-name><tp:taxon-name-part taxon-name-part-type="genus" reg="Dexippus">Dexippus</tp:taxon-name-part> <tp:taxon-name-part taxon-name-part-type="species" reg="pengi">pengi</tp:taxon-name-part></tp:taxon-name></italic> sp. nov. <bold>D</bold><italic><tp:taxon-name><tp:taxon-name-part taxon-name-part-type="genus" reg="Gelotia">Gelotia</tp:taxon-name-part> <tp:taxon-name-part taxon-name-part-type="species" reg="liuae">liuae</tp:taxon-name-part></tp:taxon-name></italic> sp. nov. <bold>E</bold><italic><tp:taxon-name><tp:taxon-name-part taxon-name-part-type="genus" reg="Irura">Irura</tp:taxon-name-part> <tp:taxon-name-part taxon-name-part-type="species" reg="lvshilinensis">lvshilinensis</tp:taxon-name-part></tp:taxon-name></italic> sp. nov. <bold>F</bold><italic><tp:taxon-name><tp:taxon-name-part taxon-name-part-type="genus" reg="Rhene">Rhene</tp:taxon-name-part> <tp:taxon-name-part taxon-name-part-type="species" reg="menglunensis">menglunensis</tp:taxon-name-part></tp:taxon-name></italic> sp. nov. <bold>G</bold><italic><tp:taxon-name><tp:taxon-name-part taxon-name-part-type="genus" reg="Gelotia">Gelotia</tp:taxon-name-part> <tp:taxon-name-part taxon-name-part-type="species" reg="zhengi">zhengi</tp:taxon-name-part></tp:taxon-name></italic> Cao &amp; Li, 2016 <bold>H</bold><italic><tp:taxon-name><tp:taxon-name-part taxon-name-part-type="genus" reg="Siler">Siler</tp:taxon-name-part> <tp:taxon-name-part taxon-name-part-type="species" reg="zhangae">zhangae</tp:taxon-name-part></tp:taxon-name></italic> sp. nov. Scale bars: 0.1.</p></caption><graphic xmlns:xlink="http://www.w3.org/1999/xlink" xlink:href="zookeys-909-025-g018.jpg" position="float" orientation="portrait" xlink:type="simple" id="oo_377266.jpg"><uri content-type="original_file" xlink:type="simple">https://binary.pensoft.net/fig/377266</uri></graphic></fig><fig id="F19" position="float" orientation="portrait"><object-id xmlns:xlink="http://www.w3.org/1999/xlink" content-type="doi" xlink:type="simple">10.3897/zookeys.909.47137.figure19</object-id><object-id xmlns:xlink="http://www.w3.org/1999/xlink" content-type="arpha" xlink:type="simple">0369F5C1-303E-5681-A3CD-2429A51C06C1</object-id><label>Figure 19.</label><caption><p>Prolateral view of right leg I, <bold>A</bold>–<bold>F</bold>, <bold>H</bold> male holotype; <bold>G</bold> female. <bold>A</bold><italic><tp:taxon-name><tp:taxon-name-part taxon-name-part-type="genus" reg="Cytaea">Cytaea</tp:taxon-name-part> <tp:taxon-name-part taxon-name-part-type="species" reg="tongi">tongi</tp:taxon-name-part></tp:taxon-name></italic> sp. nov. <bold>B</bold><italic><tp:taxon-name><tp:taxon-name-part taxon-name-part-type="genus" reg="Euophrys">Euophrys</tp:taxon-name-part> <tp:taxon-name-part taxon-name-part-type="species" reg="subwanyan">subwanyan</tp:taxon-name-part></tp:taxon-name></italic> sp. nov. <bold>C</bold><italic><tp:taxon-name><tp:taxon-name-part taxon-name-part-type="genus" reg="Dexippus">Dexippus</tp:taxon-name-part> <tp:taxon-name-part taxon-name-part-type="species" reg="pengi">pengi</tp:taxon-name-part></tp:taxon-name></italic> sp. nov. <bold>D</bold><italic><tp:taxon-name><tp:taxon-name-part taxon-name-part-type="genus" reg="Gelotia">Gelotia</tp:taxon-name-part> <tp:taxon-name-part taxon-name-part-type="species" reg="liuae">liuae</tp:taxon-name-part></tp:taxon-name></italic> sp. nov. <bold>E</bold><italic><tp:taxon-name><tp:taxon-name-part taxon-name-part-type="genus" reg="Irura">Irura</tp:taxon-name-part> <tp:taxon-name-part taxon-name-part-type="species" reg="lvshilinensis">lvshilinensis</tp:taxon-name-part></tp:taxon-name></italic> sp. nov. <bold>F</bold><italic><tp:taxon-name><tp:taxon-name-part taxon-name-part-type="genus" reg="Rhene">Rhene</tp:taxon-name-part> <tp:taxon-name-part taxon-name-part-type="species" reg="menglunensis">menglunensis</tp:taxon-name-part></tp:taxon-name></italic> sp. nov. <bold>G</bold><italic><tp:taxon-name><tp:taxon-name-part taxon-name-part-type="genus" reg="Gelotia">Gelotia</tp:taxon-name-part> <tp:taxon-name-part taxon-name-part-type="species" reg="zhengi">zhengi</tp:taxon-name-part></tp:taxon-name></italic> Cao &amp; Li, 2016 <bold>H</bold><italic><tp:taxon-name><tp:taxon-name-part taxon-name-part-type="genus" reg="Siler">Siler</tp:taxon-name-part> <tp:taxon-name-part taxon-name-part-type="species" reg="zhangae">zhangae</tp:taxon-name-part></tp:taxon-name></italic> sp. nov. Scale bars: 0.5.</p></caption><graphic xmlns:xlink="http://www.w3.org/1999/xlink" xlink:href="zookeys-909-025-g019.jpg" position="float" orientation="portrait" xlink:type="simple" id="oo_377267.jpg"><uri content-type="original_file" xlink:type="simple">https://binary.pensoft.net/fig/377267</uri></graphic></fig></tp:treatment-sec><ref-list><ref id="B6"><mixed-citation xmlns:xlink="http://www.w3.org/1999/xlink" xlink:type="simple"><person-group><name name-style="western"><surname>Mi</surname><given-names>XQ</given-names></name><name name-style="western"><surname>Wang</surname><given-names>C</given-names></name></person-group> (<year>2016</year>) <article-title>A new species of <italic><tp:taxon-name><tp:taxon-name-part taxon-name-part-type="genus">Irura</tp:taxon-name-part></tp:taxon-name></italic> Peckham et Peckham, 1901 (<tp:taxon-name><tp:taxon-name-part taxon-name-part-type="order">Araneae</tp:taxon-name-part></tp:taxon-name>: <tp:taxon-name><tp:taxon-name-part taxon-name-part-type="family">Salticidae</tp:taxon-name-part></tp:taxon-name>) from Yunnan Province, China.</article-title><source>Sichuan Journal of Zoology</source><volume>35</volume>(<issue>3</issue>): <fpage>400</fpage>–<lpage>403</lpage>.</mixed-citation></ref><ref id="B7"><mixed-citation xmlns:xlink="http://www.w3.org/1999/xlink" xlink:type="simple"><person-group><name name-style="western"><surname>Peng</surname><given-names>XJ</given-names></name><name name-style="western"><surname>Yin</surname><given-names>CM</given-names></name></person-group> (<year>1991</year>) <article-title>Five new species of the genus <italic><tp:taxon-name><tp:taxon-name-part taxon-name-part-type="genus">Kinhia</tp:taxon-name-part></tp:taxon-name></italic> from China (<tp:taxon-name><tp:taxon-name-part taxon-name-part-type="order">Araneae</tp:taxon-name-part></tp:taxon-name>: <tp:taxon-name><tp:taxon-name-part taxon-name-part-type="family">Salticidae</tp:taxon-name-part></tp:taxon-name>).</article-title><source>Acta Zootaxonomica Sinica</source><volume>16</volume>: <fpage>35</fpage>–<lpage>47</lpage>.</mixed-citation></ref></ref-list></tp:taxon-treatment>
