# Supplementary material for: On eight species of jumping spiders from Xishuangbanna, Yunnan, China (Araneae, Salticidae)
Source: Zookeys. 2020 Feb 5;909:25–57. doi: 10.3897/zookeys.909.47137 (PMC7015953; doi:10.3897/zookeys.909.47137)
Supplement: XML Treatment for Rhene [file zookeys.909.47137-treatment12.xml]

<!DOCTYPE tp:taxon-treatment
  PUBLIC "-//TaxonX//DTD Taxonomic Treatment Publishing DTD v0 20100105//EN" "tax-treatment-NSO.dtd">
<tp:taxon-treatment xmlns:tp="http://www.plazi.org/taxpub"><tp:treatment-meta><kwd-group><label>Taxon classification</label><kwd><named-content xmlns:xlink="http://www.w3.org/1999/xlink" content-type="kingdom">Animalia</named-content></kwd><kwd><named-content xmlns:xlink="http://www.w3.org/1999/xlink" content-type="order">Araneae</named-content></kwd><kwd><named-content xmlns:xlink="http://www.w3.org/1999/xlink" content-type="family">Salticidae</named-content></kwd></kwd-group><mixed-citation publication-type="journal"><person-group><name><surname>Wang</surname><given-names>Cheng</given-names></name><name><surname>Li</surname><given-names>Shuqiang</given-names></name></person-group><article-title>On eight species of jumping spiders from Xishuangbanna, Yunnan, China (<tp:taxon-name><tp:taxon-name-part taxon-name-part-type="order">Araneae</tp:taxon-name-part></tp:taxon-name>, <tp:taxon-name><tp:taxon-name-part taxon-name-part-type="family">Salticidae</tp:taxon-name-part></tp:taxon-name>)</article-title><source>Zookeys</source><day>05</day><month>2</month><year>2020</year><volume>909</volume><fpage>25</fpage><lpage>57</lpage><pub-id pub-id-type="doi">10.3897/zookeys.909.47137</pub-id></mixed-citation></tp:treatment-meta><tp:nomenclature><tp:taxon-name><object-id xmlns:xlink="http://www.w3.org/1999/xlink" content-type="arpha" xlink:type="simple">30A3F45D-A680-5839-918A-5F89BEACD2DB</object-id>
              <tp:taxon-name-part taxon-name-part-type="genus" reg="Rhene">Rhene</tp:taxon-name-part>
            </tp:taxon-name><tp:taxon-authority>Thorell, 1869</tp:taxon-authority></tp:nomenclature><tp:treatment-sec sec-type="type species"><title>Type species.</title><p><italic><tp:taxon-name><tp:taxon-name-part taxon-name-part-type="genus" reg="Rhanis">Rhanis</tp:taxon-name-part> <tp:taxon-name-part taxon-name-part-type="species" reg="flavigera">flavigera</tp:taxon-name-part></tp:taxon-name></italic> C.L. Koch, 1846 from Indonesia.</p></tp:treatment-sec><tp:treatment-sec sec-type="comments" id="SECID0EBZBG"><title>Comments.</title><p>The genus <italic><tp:taxon-name><tp:taxon-name-part taxon-name-part-type="genus" reg="Rhene">Rhene</tp:taxon-name-part></tp:taxon-name></italic> with 64 named species has never been revised. Both sexes are not yet known for more than two-thirds (42) of the species, and some are known from juvenile specimens. To date, 19 species have been recorded from Southeast Asia. Of these, 10 are known from only a single sex: seven from males and three from females, and two species are known from juvenile specimens. Presently, 10 species, including five endemics, are known from China (<xref ref-type="bibr" rid="B21">WSC 2020</xref>).</p></tp:treatment-sec><ref-list><ref id="B21"><mixed-citation xmlns:xlink="http://www.w3.org/1999/xlink" xlink:type="simple"><institution xlink:type="simple">WSC</institution> (<year>2020</year>) World Spider Catalog, version 20.5. Natural History Museum Bern. <ext-link xlink:type="simple" ext-link-type="uri" xlink:href="http://wsc.nmbe.ch">http://wsc.nmbe.ch</ext-link> [2020-1-6]</mixed-citation></ref></ref-list></tp:taxon-treatment>
