# Supplementary material for: On eight species of jumping spiders from Xishuangbanna, Yunnan, China (Araneae, Salticidae)
Source: Zookeys. 2020 Feb 5;909:25–57. doi: 10.3897/zookeys.909.47137 (PMC7015953; doi:10.3897/zookeys.909.47137)
Supplement: XML Treatment for Siler [file zookeys.909.47137-treatment14.xml]

<!DOCTYPE tp:taxon-treatment
  PUBLIC "-//TaxonX//DTD Taxonomic Treatment Publishing DTD v0 20100105//EN" "tax-treatment-NSO.dtd">
<tp:taxon-treatment xmlns:tp="http://www.plazi.org/taxpub"><tp:treatment-meta><kwd-group><label>Taxon classification</label><kwd><named-content xmlns:xlink="http://www.w3.org/1999/xlink" content-type="kingdom">Animalia</named-content></kwd><kwd><named-content xmlns:xlink="http://www.w3.org/1999/xlink" content-type="order">Araneae</named-content></kwd><kwd><named-content xmlns:xlink="http://www.w3.org/1999/xlink" content-type="family">Salticidae</named-content></kwd></kwd-group><mixed-citation publication-type="journal"><person-group><name><surname>Wang</surname><given-names>Cheng</given-names></name><name><surname>Li</surname><given-names>Shuqiang</given-names></name></person-group><article-title>On eight species of jumping spiders from Xishuangbanna, Yunnan, China (<tp:taxon-name><tp:taxon-name-part taxon-name-part-type="order">Araneae</tp:taxon-name-part></tp:taxon-name>, <tp:taxon-name><tp:taxon-name-part taxon-name-part-type="family">Salticidae</tp:taxon-name-part></tp:taxon-name>)</article-title><source>Zookeys</source><day>05</day><month>2</month><year>2020</year><volume>909</volume><fpage>25</fpage><lpage>57</lpage><pub-id pub-id-type="doi">10.3897/zookeys.909.47137</pub-id></mixed-citation></tp:treatment-meta><tp:nomenclature><tp:taxon-name><object-id xmlns:xlink="http://www.w3.org/1999/xlink" content-type="arpha" xlink:type="simple">85B9DAAE-4A67-59F1-ADD5-3F2DF5443EC5</object-id>
              <tp:taxon-name-part taxon-name-part-type="genus" reg="Siler">Siler</tp:taxon-name-part>
            </tp:taxon-name><tp:taxon-authority>Simon, 1889</tp:taxon-authority></tp:nomenclature><tp:treatment-sec sec-type="type species" id="SECID0E1GAI"><title>Type species.</title><p><italic><tp:taxon-name><tp:taxon-name-part taxon-name-part-type="genus" reg="Siler">Siler</tp:taxon-name-part> <tp:taxon-name-part taxon-name-part-type="species" reg="cupreus">cupreus</tp:taxon-name-part></tp:taxon-name></italic> Simon, 1889 from Japan.</p></tp:treatment-sec><tp:treatment-sec sec-type="comments" id="SECID0ELHAI"><title>Comments.</title><p>The genus <italic><tp:taxon-name><tp:taxon-name-part taxon-name-part-type="genus" reg="Siler">Siler</tp:taxon-name-part></tp:taxon-name></italic> contains 10 nominal species currently known from East, South, and Southeast Asia. It is rather poorly studied and has not been revised. More than half (six) of the species are known from only a single sex: four from males and two from females. Additionally, one species has never been illustrated. Five species, including an endemic, occur in China (<xref ref-type="bibr" rid="B21">WSC 2020</xref>).</p></tp:treatment-sec><ref-list><ref id="B21"><mixed-citation xmlns:xlink="http://www.w3.org/1999/xlink" xlink:type="simple"><institution xlink:type="simple">WSC</institution> (<year>2020</year>) World Spider Catalog, version 20.5. Natural History Museum Bern. <ext-link xlink:type="simple" ext-link-type="uri" xlink:href="http://wsc.nmbe.ch">http://wsc.nmbe.ch</ext-link> [2020-1-6]</mixed-citation></ref></ref-list></tp:taxon-treatment>
